# Supplementary material for: Effect of 11-Deoxycorticosterone in the Transcriptomic Response to Stress in Rainbow Trout Skeletal Muscle
Source: Genes (Basel). 2023 Feb 17;14(2):512. doi: 10.3390/genes14020512 (PMC9957386; doi:10.3390/genes14020512)
Supplement: Supplementary file 1 [file genes-14-00512-s001.zip]

Archive with 8 entries (8 files):
- SupplementaryFigureS1.pdf
- SupplementaryTableS1.xlsx
- SupplementaryTableS2.xlsx
- SupplementaryTableS3.xlsx
- SupplementaryTableS4.xlsx
- SupplementaryTableS5.xlsx
- SupplementaryTableS6.xlsx
- SupplementaryTableS7.xlsx
