# Supplementary material for: Effect of 11-Deoxycorticosterone in the Transcriptomic Response to Stress in Rainbow Trout Skeletal Muscle
Source: Genes (Basel). 2023 Feb 17;14(2):512. doi: 10.3390/genes14020512 (PMC9957386; doi:10.3390/genes14020512)
Supplement: Supplementary file 1 [file genes-14-00512-s001.zip › SupplementaryTableS1.xlsx]

## Sheet: Hoja1
	GeneID	Foward sequence (5´-3´)	Reverse sequence (5´-3´)	Tm (°C)	Amplicon (bp)
	mybpc1	ATGAAGGTGGAGGTGGAGAA	CTGGATGGTGTAGCCTGTAATG	60	177
	septin10	TGTGGTGCAAGTGGAGAATG	CTGGGTTTGTGTCCGTGAAT	60	164
	strada	CCTCAGCAAGTGCTCTCATT	TCAGAAGTCCCAGTCATCCA	60	197
	ppp3cc	TGTGCTGACACTCAAAGGAC	GGGCATTCTCTCGTTGACTT	60	184
	tnni1	CGCAAGGTGTCACTGAAGAT	GGAGCTGCTTACACAGTTTCT	60	169
	myom2	GGCACCAGAGACATAGAGATTG	GGCGTTTGTGAAGGTTAGGA	60	183
	tsc1	TGCCAATGTTCCAGAGCTATC	TTCCTCTCCACTCGGTTTCT	60	172
	robo2	CTGAAGAAGGGCGTTGTCTATG	CGCTGATAGAGGTGCTGTTATG	60	169
	insr	CTGGGCTTCATGCTCTTCTAC	GTCCAGGGCTTCAAAGACAA	60	176
	rab9a	GACAACCAGAGCTTCCACAA	AAGGGTGATTGCCGTTATCC	60	178
	fos	TCTCACAGAGTCCATCCCTAC	CTTCCTCCTGTTGCGACATT	60	183
	alpk3	CTCAGGTAGCGTTGGCTATTG	CTCTATCTCCTCTCCCACTTCTT	60	167
	bach2	TCCTTCTGCCAAAGTTCCTG	GTCCTGCTTTGAGACTGACA	60	199
	fau	CATTTAGGAGTTGGCGTTGG	CCAAGGTTGAAAAGCAGGAG	58	134
	actβ	GCCGGCCGCGACCTCACAGACTAC	CGGCCGTGGTGGTGAAGCTGTAGC	67	100
