# Supplementary material for: Effect of 11-Deoxycorticosterone in the Transcriptomic Response to Stress in Rainbow Trout Skeletal Muscle
Source: Genes (Basel). 2023 Feb 17;14(2):512. doi: 10.3390/genes14020512 (PMC9957386; doi:10.3390/genes14020512)
Supplement: Supplementary file 1 [file genes-14-00512-s001.zip › SupplementaryTableS2.xlsx]

## Sheet: Vehicle vs. DOC
Name	Chromosome	Region	Max group mean	Log₂ fold change	Fold change	P-value	FDR p-value	Bonferroni	GeneID	RefSeq
LOC110538084_1	NC_035088.1	join(63944691..63944934,63946432..63947221,63955324..63955476,63956127..63956216,63956308..63956466,63956624..63959902)	6.42456	13.9499	15824.7	8.64734e-10	1.65222e-05	4.95665e-05	110538084	XM_021624661.1
LOC110538472_2	NC_035088.1	join(74463433..74463696,74476361..74476695,74478316..74478472,74479265..74479292,74479440..74479533,74480251..74480271,74482117..74482209,74482328..74482391,74483120..74483218,74483298..74483441,74483524..74483619,74485672..74485943,74486219..74486392,74486666..74486839,74486962..74487076,74488280..74488467,74488630..74488751,74488907..74488976,74489083..74489243,74489364..74489472,74489595..7448…	0.400917	10.8313	1822.02	6.596e-07	0.00210046	0.0378083	110538472	XM_021625311.1
LOC110495681_1	NC_035094.1	complement(join(10364980..10366941,10367138..10367363,10367493..10367602,10368371..10368451,10369227..10369301,10369788..10369880,10370130..10370230,10370331..10370403,10370530..10370701,10370943..10371164,10371311..10371529,10371660..10371822,10373038..10373153,10373394..10373460,10374767..10374911,10376745..10376904,10377103..10377294,10377534..10377725,10378170..10378289,10378451..10378565,103…	0.552046	10.8228	1811.35	5.45269e-07	0.00183852	0.0312548	110495681	XM_021571059.1
LOC110501587_2	NC_035098.1	complement(join(20865419..20866837,20867395..20867468,20867916..20867988,20869888..20869946,20871506..20871605,20875234..20875288,20875492..20875686,20875869..20875938,20876036..20876134,20877326..20877370,20885869..20885990,20886497..20886544,20888489..20888580,20888992..20889099,20889520..20889558,20893684..20893807,20894180..20894277,20899409..20899563,20906117..20906237,20924067..20924148,209…	0.555507	10.6618	1619.98	1.8127e-05	0.0207808	1	110501587	XM_021579258.1
c25h14orf159_3	NC_035101.1	complement(join(65866212..65868199,65870870..65871030,65872564..65872683,65872835..65872983,65873069..65873168,65873278..65873748,65873851..65873973,65874069..65874219,65874458..65874656,65875479..65875632,65876826..65876939,65877410..65877464))	0.717896	10.5595	1509.1	2.3616e-06	0.00588552	0.135367	110505723	XM_021585119.1
LOC110537076_5	NC_035088.1	complement(join(13619979..13622424,13622659..13622852,13623011..13623225,13623393..13623479,13623593..13623687,13623875..13624021,13624106..13624180,13624610..13624709,13625664..13625735,13625845..13625957,13626387..13626522,13626755..13626886,13627086..13627255,13627441..13627611,13627696..13627896,13628187..13628332,13631132..13631229,13631470..13631652,13631759..13631912,13632248..13632353,136…	0.294114	10.3271	1284.6	6.0755e-06	0.0110448	0.348248	110537076	XM_021622830.1
LOC110536243_2	NC_035087.1	join(62386928..62387255,62389178..62390592,62411787..62411895,62412180..62412295,62412569..62412650,62413043..62413157,62413593..62413939,62414211..62414323,62415213..62415328,62415471..62415612,62416455..62416616,62417215..62417308,62421508..62421739,62421954..62422137,62422239..62422946,62423110..62423377,62425160..62430707)	0.180505	10.3203	1278.55	1.76082e-05	0.020598	1	110536243	XM_021621915.1
LOC110496333_1	NC_035078.1	complement(join(60442873..60443487,60443630..60443812,60443971..60444060,60444639..60444770,60444900..60444941,60446102..60446143,60446225..60446228,60446412..60446485,60446639..60446663))	1.67309	10.257	1223.64	4.19875e-06	0.00811418	0.240672	110496333	XM_021572187.1
LOC100136604_2	NC_035104.1	join(882414..882553,882671..882815,883135..883349,883723..883849,884188..884303,885014..885145,889668..889835,895770..895968,900061..900353,900789..900928,901554..901713,901914..902016,902662..902729,902988..903217,904084..904194,904491..904653,905878..906007,915341..915475,915674..916082,916187..917415)	0.403874	10.174	1155.27	1.07582e-05	0.0166664	0.616657	100136604	XM_021588733.1
LOC110503515_3	NC_035100.1	join(1340520..1340596,1342024..1342191,1348733..1348839,1350122..1350206,1350566..1350649,1351131..1351324,1352368..1352557,1352850..1352947,1353178..1353358,1355150..1355243,1355656..1355785,1363449..1363638,1363860..1363993,1364275..1366198)	0.554889	10.1709	1152.75	3.31575e-06	0.00730995	0.190059	110503515	XM_021581862.1
LOC110537065_4	NC_035088.1	join(13175697..13175834,13176618..13177383,13177869..13177980,13178199..13178311,13179716..13179844,13180069..13180270,13180474..13180547,13180692..13180886,13180965..13181056,13181262..13181333,13181490..13181592,13181790..13181927,13185483..13185685,13185942..13189387)	0.341575	10.1601	1144.15	4.22828e-06	0.00811418	0.242365	110537065	XM_021622794.1
tsc1_4	NC_035082.1	complement(join(45081216..45083469,45084785..45084961,45085242..45085429,45092972..45093094,45093308..45093418,45097809..45097991,45098323..45098489,45099998..45100068,45100356..45100947,45101219..45101323,45103193..45103250,45103669..45103748,45103938..45104106,45105075..45105187,45105647..45105834,45106039..45106112,45106234..45106388,45106933..45107077,45107352..45107504,45108015..45108118,451…	0.270623	10.0719	1076.34	3.58053e-05	0.030323	1	110526086	XM_021606698.1
LOC110491314_3	NC_035078.1	join(36284721..36284807,36295445..36295568,36299699..36299783,36299913..36299987,36301292..36301498,36303004..36303172,36303431..36303533,36304429..36304657,36304770..36304871,36305295..36305451,36311955..36313199)	0.566231	10.0082	1029.87	3.8389e-05	0.030323	1	110491314	XM_021564695.1
ighmbp2_1	NC_035078.1	join(84432194..84432450,84434309..84434391,84439962..84440131,84440251..84440446,84440550..84440647,84440849..84441012,84449507..84449707,84450359..84450506,84450737..84450911,84452633..84452815,84453176..84453294,84453533..84453627,84453776..84453899,84453987..84454162,84459078..84459267,84459490..84459668,84461235..84461607,84466365..84466567,84467598..84467908)	0.496702	9.98709	1014.88	3.62924e-05	0.030323	1	110501334	XM_021578827.1
LOC110527921_2	NC_035083.1	join(39516224..39516352,39528874..39528944,39529282..39529433,39530713..39530826,39531897..39531989,39532084..39532171,39532261..39532316,39532404..39532481,39532634..39532749,39532877..39533388,39533616..39533759,39533980..39534147,39534301..39534846,39534925..39535434,39535581..39535774,39537133..39537213,39537328..39537406,39541932..39542171,39542296..39543648)	0.303746	9.97372	1005.52	1.57737e-05	0.0202451	0.904149	110527921	XM_021609547.1
LOC110503587_2	NC_035100.1	join(6055903..6056378,6059828..6059898,6063148..6063517,6075887..6076101,6080442..6080654,6093569..6093793,6100195..6100484,6100890..6100992,6103093..6103155,6106938..6107114,6108553..6108918,6112814..6112930,6114104..6114232,6114540..6114665,6114934..6115059,6115259..6115378,6115546..6115665,6115827..6115946,6116064..6116183,6116344..6116583,6116663..6116782,6116928..6117047,6117134..6117253,611…	0.202209	9.94464	985.447	1.38866e-05	0.0186622	0.795978	110503587	XM_021581994.1
LOC110535643_1	NC_035078.1	join(2080179..2080281,2092556..2092760,2092833..2093020,2094400..2094726,2094809..2095024,2095169..2095415,2095500..2095612,2095963..2096219,2096310..2096445,2096575..2096744,2098825..2099002,2103668..2103756,2103875..2104008,2109409..2109489,2109563..2109747,2109892..2110102,2111224..2111823)	0.426977	9.94173	983.462	4.08449e-05	0.030323	1	110535643	XM_021620777.1
LOC110530168_1	NC_035084.1	complement(join(50873482..50874273,50874505..50874639,50875176..50875361,50880353..50880437,50880601..50880732,50881309..50881365,50881453..50881548,50881816..50881959,50882090..50882126,50882315..50882421,50882551..50882646,50882799..50882945,50883382..50883485,50883746..50883762))	0.750385	9.93998	982.276	2.31859e-05	0.0241639	1	110530168	XM_021613026.1
LOC110491524_1	NC_035092.1	join(16088817..16088885,16090060..16090217,16090295..16090423,16090532..16090708,16090953..16091115,16092771..16092978,16093608..16093807,16094949..16095138,16095318..16095463,16095642..16095822,16096785..16096965,16098201..16098373,16098608..16098736,16098839..16098959,16099286..16099429,16099648..16099776,16102104..16102267,16102566..16102997)	0.518903	9.88409	944.944	4.19585e-05	0.030323	1	110491524	XM_021565042.1
LOC110537426_5	NC_035088.1	complement(join(26973197..26974691,26975347..26975458,26975763..26975917,26976012..26976253,26976625..26976846,26976996..26977279,26978440..26978597,26981806..26982072,26982261..26982493,26982638..26982819,26983103..26983368,26983675..26983804,26983915..26984142,26985987..26986142,26986227..26986404,26986645..26986783,26986875..26987076,26987219..26987378,26987466..26987585,26987830..26988151,269…	0.219553	9.80479	894.408	5.11344e-05	0.0311811	1	110537426	XM_021623463.1
LOC110532379_2	NC_035085.1	join(45845146..45845287,45858089..45858484,45860236..45860407,45884478..45884584,45889062..45889256,45890250..45890392,45890752..45890859,45890998..45891102,45891721..45891883,45892651..45892784,45892891..45893039,45893482..45893638,45897566..45897720,45916005..45916131,45919718..45919993,45921033..45921211,45922791..45922984,45923187..45923252,45923453..45926371)	0.263855	9.77928	878.731	4.78958e-05	0.030847	1	110532379	XM_021616231.1
LOC110490460_2	NC_035091.1	complement(join(54342381..54343504,54344143..54344208,54344462..54344620,54344904..54345092,54345235..54345360,54345553..54345675,54345838..54345926,54346028..54346139,54347963..54348113,54348323..54348442,54348651..54348795,54349496..54349528,54350521..54350659,54353152..54353215,54353348..54353415,54353659..54353783,54353952..54354018,54354122..54354183,54354793..54354895,54356146..54356238,543…	0.367224	9.76839	872.124	3.00021e-05	0.0296503	1	110490460	XM_021563859.1
LOC110495902_1	NC_035094.1	join(18276253..18276327,18277582..18277696,18277955..18278150,18278439..18278625,18279329..18279490,18280485..18280581,18280707..18280875,18281025..18281157,18283035..18283219,18283820..18284863)	0.641858	9.74234	856.519	1.58937e-05	0.0202451	0.911029	110495902	XM_021571420.1
LOC110506758_7	NC_035102.1	complement(join(28614861..28615430,28615950..28616138,28616324..28616372,28616473..28616690,28616813..28616901,28617076..28617353,28617588..28617623,28618593..28618720,28618946..28619093,28619599..28621474,28621505..28621915,28625180..28627214,28627369..28627486,28627648..28627769,28628241..28628279,28632174..28632446,28632736..28633132))	0.177275	9.73818	854.052	6.51675e-05	0.0336523	1	110506758	XM_021586606.1
LOC110537706_3	NC_035088.1	complement(join(44328112..44329231,44329358..44329792,44330489..44331067,44331343..44331506,44332027..44332185,44338710..44338883,44339244..44339448,44339975..44340148,44343090..44343226,44346929..44347102,44347298..44347447,44347639..44347857,44353767..44354010,44354425..44354684,44354923..44355078,44355294..44355469,44355596..44355670,44355807..44355906,44356050..44356146,44358321..44358527))	0.268328	9.71332	839.461	6.14792e-05	0.033418	1	110537706	XM_021623968.1
spire1_2	NC_035078.1	join(12426225..12426785,12433824..12433852,12452734..12452970,12456129..12456254,12459177..12459251,12460828..12460992,12461124..12461210,12463449..12463578,12464284..12464325,12466165..12466212,12467255..12467418,12467551..12467650,12468105..12468247,12470191..12470328,12470538..12470636,12470761..12471017,12471205..12474223)	0.262354	9.71295	839.245	1.36469e-05	0.0186622	0.782239	110485507	XM_021556592.1
LOC110494722_2	NC_035093.1	complement(join(66565411..66565761,66565885..66566205,66566455..66566751,66567191..66567383,66568159..66568238,66568427..66568555,66568844..66569023,66569229..66569528,66569650..66569943,66570044..66570185,66570372..66570487,66573762..66573809,66577366..66577425,66579649..66579708,66580004..66580240,66580342..66580614,66581780..66581948,66582247..66582360,66582564..66582750,66582853..66582928,665…	0.343893	9.68895	825.398	5.89752e-05	0.033418	1	110494722	XM_021570032.1
tbc1d2_1	NC_035090.1	complement(join(56044674..56045373,56046089..56046210,56046416..56046601,56046888..56047008,56047955..56048142,56048271..56048583,56048881..56049053,56049212..56049322,56051436..56051576,56051836..56052105,56052375..56052613,56052881..56052996,56053773..56053899,56058214..56058277))	0.394699	9.6624	810.347	8.51287e-05	0.0401729	1	110488868	XM_021561304.1
tcf7l2_23	NC_035096.1	join(15169559..15170219,15170367..15170433,15170575..15170699,15206627..15206728,15215046..15215105,15250961..15251093,15253813..15253915,15255289..15255375,15259749..15259871,15260037..15260199,15260400..15260507,15261081..15261144,15262112..15262162,15263561..15263633,15267289..15269564)	0.299597	9.58149	766.156	4.51286e-05	0.030323	1	110499059	XM_021575902.1
LOC110494722_7	NC_035093.1	complement(join(66565411..66565761,66565885..66566205,66566455..66566751,66567191..66567383,66568159..66568238,66568427..66568555,66568844..66569023,66569229..66569528,66569650..66569943,66570044..66570185,66570372..66570487,66573762..66573809,66575149..66575208,66577366..66577425,66579649..66579708,66580004..66580240,66580342..66580614,66581780..66581948,66582247..66582360,66582564..66582750,665…	0.307738	9.55616	752.819	8.4536e-05	0.0401729	1	110494722	XM_021570029.1
LOC110494450_10	NC_035093.1	join(52428124..52428726,52451504..52451576,52452798..52452965,52456628..52456720,52457113..52457163,52457349..52457381,52460261..52460281,52462321..52462500,52462616..52462727,52464423..52464529,52469281..52469415,52473816..52473996,52474182..52474943,52475245..52475333,52483572..52483845,52483973..52484097,52485229..52485369,52485761..52485922,52486136..52486333,52492032..52492175,52492347..5249…	0.205522	9.55147	750.374	3.93028e-05	0.030323	1	110494450	XM_021569505.1
LOC110506884_6	NC_035102.1	complement(join(34114415..34115306,34115461..34115592,34120706..34120809,34122079..34122193,34123649..34123806,34131588..34131652))	0.699267	9.53206	740.349	0.000107692	0.0453891	1	110506884	XM_021586761.1
polh_2	NC_035077.1	join(68344680..68344733,68344933..68345100,68345496..68345630,68345742..68345974,68349458..68349624,68349833..68349936,68350146..68350265,68352773..68352896,68353057..68353122,68354917..68355089,68355290..68356732)	0.421422	9.52991	739.247	4.98472e-05	0.0311811	1	110528840	XM_021611008.1
bysl_1	NC_035093.1	join(48141697..48141808,48141900..48142178,48142406..48142565,48142825..48142963,48143092..48143225,48143342..48143502,48143974..48144076,48144322..48145254)	0.535831	9.52974	739.156	5.79756e-05	0.033418	1	110494357	XM_021569339.1
gpam_2	NC_035092.1	join(21204410..21204523,21214138..21214266,21214594..21214713,21215217..21215290,21216002..21216115,21216551..21216700,21218692..21218791,21221888..21222024,21222406..21222505,21226621..21226833,21227833..21227946,21231449..21231534,21231824..21231939,21233897..21233967,21234462..21234726,21235049..21235200,21237926..21238003,21238184..21238321,21242579..21242768,21243116..21243174,21243405..2124…	0.194752	9.5278	738.167	9.69879e-05	0.0424378	1	110491681	XM_021565308.1
LOC110498438_18	NC_035078.1	join(70709948..70710135,70710383..70710490,70710701..70710799,70710963..70711031,70711151..70711205,70714469..70714672,70714807..70714975,70715095..70715221,70715336..70715446,70715535..70715705,70715845..70715972,70716084..70716444,70723914..70724045,70724158..70724309,70725989..70726160,70726329..70726530,70726621..70726758,70727130..70727254,70728389..70728675,70728800..70728878,70729055..7072…	0.156593	9.49867	723.409	5.62569e-05	0.0329045	1	110498438	XM_021575151.1
nr3c1_2	NC_035086.1	join(7397631..7398847,7403515..7404605,7476067..7476233,7480869..7480985,7482050..7482328,7485815..7485959,7489889..7490019,7507022..7507179,7507569..7511046)	0.153652	9.46321	705.848	6.17472e-05	0.033418	1	100136786	XM_021617182.1
LOC110523848_4	NC_035081.1	join(38025809..38026132,38029003..38029150,38035332..38035450,38035877..38035975,38036778..38036921,38040169..38040219,38040304..38040458,38040628..38040735,38041710..38042728)	0.512211	9.43138	690.445	5.97815e-05	0.033418	1	110523848	XM_021602910.1
LOC110521810_4	NC_035080.1	join(35963447..35963616,35968700..35968769,35975250..35978150,35981501..35981597,35987183..35987449,35988808..35988892,35990827..35991046,35991344..35991486,35992466..35992666,35993791..35997424)	0.13554	9.37494	663.952	6.47508e-05	0.0336523	1	110521810	XM_021599690.1
LOC110508103_3	NC_035103.1	complement(join(42710492..42710660,42711055..42711261,42711369..42711442,42711588..42711706,42711749..42713477,42716629..42716891,42717531..42717661))	0.437683	9.35078	652.93	0.000119381	0.0487193	1	110508103	XM_021588548.1
LOC110505479_3	NC_035101.1	join(56510235..56510438,56513068..56513246,56523351..56523418,56541022..56541524,56544726..56544826,56547119..56547188,56547301..56547347,56547466..56547616,56547878..56548009,56548739..56548921,56549026..56549118,56549210..56549296,56549409..56549442,56549689..56549811,56549981..56550013,56550759..56550769,56551195..56551536,56552471..56552581,56555972..56557466,56557582..56559347)	0.194601	9.30571	632.848	7.4119e-05	0.036625	1	110505479	XM_021584725.1
LOC110491729_3	NC_035092.1	join(22913128..22913357,22929141..22929683,22938981..22939015,22946148..22946209,22947941..22948062,22961510..22961624,22964373..22964690,22965170..22965417,22965743..22965872,22976103..22976250,22976449..22976532,22976985..22977071,22977525..22977708,22982573..22982745,22984612..22984767,22985121..22985257,22989042..22989189,22989572..22989717,22989803..22989978,22990599..22990728,22991263..2299…	0.201304	9.30081	630.7	4.07732e-05	0.030323	1	110491729	XM_021565409.1
LOC110538430_4	NC_035088.1	join(73942429..73942605,73945342..73945426,73946815..73946990,73947357..73947425,73947578..73947917,73951928..73952013,73952216..73952282,73952492..73952641,73955968..73956054,73956304..73956460,73956707..73956837,73957885..73957978,73958123..73958285,73962458..73962575,73962761..73962831,73962938..73963076,73963297..73963398,73963484..73963570,73963712..73963943,73964193..73964357,73964497..7396…	0.149312	9.23879	604.163	4.49413e-05	0.030323	1	110538430	XM_021625256.1
LOC110515778_1	NC_035079.1	join(29224557..29224834,29225454..29226313,29226497..29226986,29227743..29227841,29228055..29228342,29228724..29228893,29229201..29229266,29229379..29229537,29229915..29230079,29230435..29230639,29231137..29231266,29233355..29234694)	0.205404	9.23679	603.323	0.000121543	0.0487193	1	110515778	XM_021594540.1
LOC110529976_1	NC_035084.1	complement(join(42769021..42769599,42769889..42770003,42770205..42770832,42773462..42773553,42773710..42773869,42774166..42774382,42780491..42780639,42782387..42782574,42783482..42783797,42784093..42784918,42797132..42797176,42797771..42797846))	0.296379	9.2041	589.809	8.80251e-05	0.0410211	1	110529976	XM_021612690.1
LOC110532389_1	NC_035085.1	complement(join(46064224..46065951,46070088..46070203,46071455..46071671,46072138..46072339,46072594..46072660,46073074..46073236,46073482..46073545,46077213..46077319,46077783..46077821,46078656..46078762,46079618..46079715))	0.322278	9.20204	588.966	9.55318e-05	0.0421222	1	110532389	XM_021616260.1
LOC110538646_5	NC_035088.1	join(79478665..79478757,79479106..79479146,79479328..79479385,79480458..79480486,79484816..79484918,79485041..79485162,79485435..79485543,79485736..79485859,79485935..79486106,79486200..79486304,79486420..79486670,79486759..79486801,79486925..79487892)	0.462453	9.18858	583.497	7.72376e-05	0.0375191	1	110538646	XM_021625595.1
LOC110496340_3	NC_035094.1	join(37031292..37031535,37058623..37058901,37062087..37062131,37062714..37062773,37063828..37063977,37065784..37065939,37066442..37066639,37066875..37069877,37073793..37073876,37074984..37075128,37075537..37075607,37075891..37076020,37076333..37076430,37076978..37077089,37077280..37077517,37089845..37089905,37092617..37092976,37096227..37096520,37099588..37099701,37100666..37100796,37106160..3710…	0.0714291	9.17769	579.108	9.07119e-05	0.0415161	1	110496340	XM_021572172.1
LOC110522005_13	NC_035080.1	join(50659641..50659845,50661275..50661641,50673969..50674037,50674159..50674264,50675403..50675590,50676199..50676362,50676618..50676927,50677034..50677127,50677364..50677471,50678027..50678175,50678342..50678459,50679256..50679423,50679738..50680007,50680231..50680458,50681239..50681506,50681695..50681824,50686101..50686235,50686712..50686849,50687352..50687477,50691883..50691954,50697523..5069…	0.152641	9.08701	543.828	0.000107537	0.0453891	1	110522005	XM_021600049.1
LOC110536177_2	NC_035078.1	join(3481576..3481634,3482830..3483048,3483189..3483566,3485036..3485149,3485428..3485695,3485830..3485977,3486128..3486226,3488030..3488219,3489282..3489355,3489460..3489982)	0.423808	8.97579	503.479	9.15242e-05	0.0415161	1	110536177	XM_021621787.1
LOC110509210_1	NC_035104.1	complement(join(8237153..8238095,8238175..8238315,8238469..8238581,8238673..8238788,8239137..8239319,8240998..8241240,8241358..8241477,8241585..8241776,8249396..8249485,8249586..8249723,8249884..8250011,8250109..8250257,8251219..8251397,8251554..8251694,8251792..8251956,8252327..8252531,8252639..8252761,8252906..8253008,8253316..8253448,8253605..8253778,8253891..8254025,8254135..8254236,8254381..…	0.0599206	7.79297	221.778	0.000120177	0.0487193	1	110509210	XM_021590192.1
LOC110530443_6	NC_035084.1	complement(join(65577906..65581596,65581907..65581964,65582133..65582211,65583487..65583639,65583928..65584056,65584197..65584267,65584462..65584603,65585774..65585883,65586272..65586365,65587238..65587343,65587884..65588248,65589921..65590482,65591013..65591067,65614388..65614709))	0.312642	7.71957	210.776	2.21128e-07	0.000975004	0.0126751	110530443	XM_021613513.1
LOC110501703_4	NC_035098.1	join(28632763..28632977,28633584..28633651,28633770..28633881,28634909..28635061,28635375..28635605,28635690..28635832,28635990..28636185,28636278..28636578,28636659..28636840,28637838..28638016,28644282..28644405,28644735..28644893,28647760..28647897,28648084..28648215,28648937..28649152,28649319..28649402,28649536..28649677,28649810..28649910,28652900..28657664,28658563..28658640,28661364..2866…	0.0714365	6.97564	125.857	7.00625e-05	0.0352279	1	110501703	XM_021579441.1
LOC110486679_2	NC_035089.1	complement(join(45826283..45831437,45831597..45831751,45831825..45832014,45832089..45832154,45832297..45832411,45832549..45832655,45833252..45833359,45833455..45833554,45837723..45838904,45840133..45840603))	0.353257	6.82884	113.68	4.87449e-09	4.65677e-05	0.000279406	110486679	XM_021558448.1
LOC110534301_3	NC_035086.1	complement(join(49948850..49950816,49951044..49951088,49954111..49956311,49960798..49961072))	0.506097	6.72676	105.915	1.08077e-06	0.00309749	0.0619498	110534301	XM_021619079.1
LOC110527576_4	NC_035083.1	join(19559633..19559890,19575938..19576826,19611500..19611667,19611778..19611984,19612970..19613218,19617929..19618088,19621038..19621132,19627539..19631872)	0.121574	6.62136	98.4531	4.46569e-05	0.030323	1	110527576	XM_021608954.1
LOC110486672_2	NC_035089.1	complement(join(45750298..45751023,45751577..45751655,45751755..45751920,45752001..45752107,45752259..45752492,45752664..45752717,45752811..45752849,45752969..45753077,45753216..45753334,45753543..45753575,45753711..45753912,45754431..45754515))	0.389119	6.59494	96.6664	4.88887e-05	0.0311367	1	110486672	XM_021558442.1
LOC110490255_2	NC_035091.1	complement(join(46110791..46111215,46111548..46111724,46112012..46112101,46113205..46113336,46113954..46113995,46115318..46115321,46115569..46115593,46116778..46116794))	0.765585	6.41424	85.2861	6.48444e-05	0.0336523	1	110490255	XM_021563541.1
LOC110509094_1	NC_035104.1	join(35142374..35142638,35146494..35147313,35147961..35148226,35148607..35148779,35149165..35149375,35150983..35151126,35151682..35151738,35157402..35157696)	0.297171	6.40128	84.5233	8.95767e-05	0.0414075	1	110509094	XM_021590057.1
LOC110521987_4	NC_035080.1	join(48396602..48396787,48397028..48397256,48398067..48398346,48398918..48398999,48401106..48401278,48409140..48409251,48409928..48410043,48410325..48410486,48416444..48416605,48420562..48420726,48420946..48421086,48423533..48423933)	0.333435	6.3702	82.7222	9.35921e-05	0.0417836	1	110521987	XM_021600014.1
LOC110490704_5	NC_035078.1	complement(join(33139335..33141381,33151998..33152042,33152140..33152175,33152366..33152485,33152847..33152866,33177237..33177382,33179905..33180044,33180328..33180399,33180564..33180695,33183699..33183785,33189418..33189562,33192796..33192868,33202770..33202816,33207197..33207223))	1.09792	6.29574	78.5607	4.03527e-09	4.62604e-05	0.000231302	110490704	XM_021564183.1
LOC110505104_3	NC_035101.1	complement(join(30971675..30973179,30973383..30973480,30973658..30973778,30973924..30974043,30979945..30980160,30980519..30980675,30981304..30981417,30981624..30981813,30982029..30982221,30982428..30982651,30982894..30982952,30983289..30983362,30984218..30984445,30986659..30986682))	0.401177	6.26513	76.9114	4.67781e-05	0.0304696	1	110505104	XM_021584079.1
LOC110529990_3	NC_035084.1	complement(join(43858113..43860511,43860764..43860855,43861163..43861272,43864275..43864447,43864871..43864972,43865180..43865230,43876845..43876886,43880247..43880343,43886557..43886623,43890334..43890510,43892165..43892279,43907740..43907842,43909750..43909906,43925887..43926013,43941915..43942074,43943937..43944073,43950189..43950358,43969127..43969251,43976869..43976919,43984593..43984646,439…	0.106423	6.21103	74.0807	5.05509e-05	0.0311811	1	110529990	XM_021612717.1
LOC110492226_2	NC_035092.1	complement(join(48498161..48498984,48499076..48499202,48500194..48500304,48500681..48500845,48501279..48501446,48501888..48502027,48502235..48502374,48507149..48507559))	0.287236	6.17253	72.1299	5.49345e-05	0.0328005	1	110492226	XM_021566355.1
grb14_8	NC_035079.1	complement(join(51482605..51484732,51484811..51484904,51486180..51486267,51487764..51487833,51488063..51488179,51492268..51492330,51492647..51492742,51492909..51493019,51494457..51494594,51494711..51494785,51494930..51495051,51504441..51504597,51522363..51522495,51523861..51524075,51530487..51530548))	0.303818	5.81696	56.3741	2.11352e-05	0.0232975	1	110520072	XM_021597091.1
LOC110527524_1	NC_035083.1	complement(join(16551571..16553598,16555321..16555461,16555696..16555757,16555969..16556061,16556172..16556303,16556587..16556763,16558829..16558879,16559014..16559080,16559582..16559640,16559751..16559783,16560695..16560744,16561932..16561953))	0.359566	5.77868	54.8978	7.0901e-05	0.0353395	1	110527524	XM_021608859.1
psmd1_1	NC_035077.1	complement(join(5549733..5549917,5551133..5551298,5555752..5555937,5557931..5558029,5558370..5558462,5560879..5561048,5563831..5563933,5566246..5566362,5569852..5569966,5597346..5597410,5597842..5597937,5600918..5601114,5602468..5602579,5603178..5603351,5603469..5603547,5604116..5604204,5604336..5604464,5604576..5604636,5604812..5605038,5605579..5605722,5605972..5606180,5606436..5606605,5606973..…	0.482572	5.12271	34.8409	5.93723e-05	0.033418	1	110530815	XM_021614129.1
LOC110499400_1	NC_035096.1	join(32442813..32442999,32444960..32445202,32445455..32445613,32445728..32445800,32445932..32446110,32446274..32446391,32446564..32446749,32446897..32447042,32447827..32447976,32448194..32448355,32448474..32448827,32448975..32449109,32449295..32449339,32449681..32450091)	52.4354	5.0611	33.3843	5.63467e-08	0.000322979	0.00322979	110499400	XM_021576526.1
LOC110508361_6	NC_035104.1	complement(join(3655620..3656701,3656855..3657054,3657145..3657304,3658780..3658959,3659199..3659411,3659554..3659818,3660138..3660253,3661887..3662010,3663741..3663880,3664041..3664176,3665545..3665766,3678510..3678548,3679942..3680051))	0.333452	4.83098	28.4623	0.00011577	0.0484373	1	110508361	XM_021588828.1
LOC110526497_1	NC_035082.1	complement(join(66685888..66686343,66686546..66686669,66686870..66686909,66687118..66687246,66687340..66687438,66687564..66687686,66687893..66687933,66688062..66688166,66688330..66688498,66688832..66688863,66689078..66689199,66689291..66689360,66689490..66689662,66689887..66690088,66693309..66693460))	1.21748	4.77505	27.3799	2.18742e-06	0.00569923	0.125383	110526497	XM_021607523.1
LOC110492002_5	NC_035092.1	join(38411936..38412067,38413025..38413141,38413330..38413687,38413785..38413880,38414120..38414206,38414309..38414374,38414567..38414716,38415089..38415286,38415448..38415535,38415793..38417131,38417219..38417329)	1.65234	3.73871	13.3495	4.22786e-05	0.030323	1	110492002	XM_021565938.1
LOC110499377_1	NC_035096.1	complement(join(31457817..31458796,31461261..31461314,31475144..31475272,31475430..31475480,31476674..31476718,31478081..31478140,31478233..31478316,31478675..31478755,31479418..31479489,31482986..31483123,31488152..31488280,31488500..31488608))	4.82605	3.25992	9.57928	4.24678e-06	0.00811418	0.243425	110499377	XM_021576486.1
LOC110530132_5	NC_035084.1	join(49590799..49591548,49629730..49629921,49631318..49631354,49633465..49633538,49633736..49633782,49634094..49634206,49640656..49640749,49641033..49641208,49641379..49641477,49641663..49641827,49641973..49642072,49642284..49642561,49643263..49643445,49643586..49647118)	1.44149	3.18873	9.11806	8.5504e-05	0.0401729	1	110530132	XM_021612970.1
LOC110499145_4	NC_035096.1	complement(join(18853559..18855479,18856753..18857583,18861729..18861872,18878094..18878548,18885850..18885946,18894314..18894536))	1.21722	2.9711	7.84132	6.59608e-06	0.0114572	0.378087	110499145	XM_021576087.1
rl7_4	NC_035091.1	join(2530266..2530286,2530496..2530595,2531507..2531673,2532064..2532201,2532715..2532824,2534879..2535089,2536108..2536162)	23.094	2.7655	6.79983	5.61582e-05	0.0329045	1	100305251	XM_021562211.1
LOC110526425_1	NC_035082.1	join(63642059..63642318,63644452..63644525,63646136..63646214,63646307..63646345,63650763..63650816,63651960..63652010,63652482..63652543,63652933..63653029,63680368..63680531,63680684..63680807,63681361..63681519,63682005..63682172,63682463..63682582,63684258..63684461,63686202..63686279,63686433..63686487,63686577..63686635,63686849..63686914,63687154..63687383,63687587..63687708,63687888..6368…	1.61356	2.48698	5.60602	3.51478e-06	0.00746176	0.201467	110526425	XM_021607397.1
ampd1_1	NC_035085.1	complement(join(45183568..45184198,45184447..45184557,45184784..45184957,45185063..45185183,45185374..45185537,45186131..45186257,45186536..45186699,45186785..45186916,45187151..45187345,45199290..45199419,45200960..45201182,45202553..45202718,45208830..45208995,45209136..45209301,45212912..45212942))	32.3311	2.30257	4.93336	7.43143e-06	0.0125285	0.42597	110532352	XM_021616177.1
LOC110526560_1	NC_035082.1	complement(join(69304287..69305648,69305838..69305917,69306127..69306279,69306619..69306816,69307073..69307234,69307520..69307687,69308460..69308630,69313967..69314173,69314528..69314698,69315628..69315750,69315959..69316048,69316344..69316460,69316858..69316980,69317273..69317389,69319852..69319968,69320468..69320557,69321342..69321458,69321571..69321696,69323224..69323358,69323658..69323783,693…	2.8422	2.28588	4.87661	5.24577e-05	0.0316513	1	110526560	XM_021607623.1
LOC110527281_1	NC_035083.1	join(5346735..5346878,5347386..5347556,5347799..5347876,5348087..5348541)	568.771	2.12453	4.36061	3.41396e-05	0.030323	1	110527281	XM_021608457.1
LOC110527281_2	NC_035083.1	join(5346735..5346878,5347386..5347556,5347799..5347876,5348087..5348161,5349012..5349391)	568.424	2.11978	4.34629	3.50344e-05	0.030323	1	110527281	XM_021608458.1
LOC110486765_1	NC_035089.1	48447675..48449120	12.3657	2.11874	4.34314	1.98166e-06	0.00540898	0.113589	110486765	XM_021558582.1
LOC110529274_1	NC_035084.1	complement(join(2660204..2661668,2661829..2662044,2663068..2663396))	9.81354	1.97648	3.93531	9.19844e-05	0.0415161	1	110529274	XM_021611391.1
parp4_3	NC_035098.1	join(26523629..26523726,26525945..26526072,26526204..26526417,26527060..26527168,26527490..26527568,26536204..26536311,26536455..26536613,26536855..26536992,26537104..26537289,26537553..26537701,26539642..26539773,26539852..26539950,26540111..26540294,26540436..26540586,26540889..26541034,26541159..26541290,26541378..26541464,26541706..26541870,26541959..26542002,26542769..26542850,26542937..2654…	1.86534	1.96242	3.89716	5.10976e-05	0.0311811	1	110501657	XM_021579367.1
LOC110501341_8	NC_035098.1	join(8740781..8740797,8745981..8746042,8759755..8759847,8764361..8764546,8764705..8764818,8765059..8765194,8766770..8766981,8770106..8770199,8771458..8771580,8771860..8772189,8772511..8772684,8775252..8775311,8780941..8781166,8786174..8786286,8786525..8786927,8787060..8787101,8789294..8789432,8791052..8791208,8796373..8796461,8796877..8796982,8797424..8797943)	3.92671	1.89318	3.71453	4.63168e-05	0.0304696	1	110501341	XM_021578844.1
LOC110537036_1	NC_035088.1	complement(join(12115285..12116148,12116343..12116482,12116595..12116765,12117278..12117476,12117580..12117628,12117731..12117909,12118519..12118712,12119065..12119117,12119274..12119392,12120563..12120722,12121130..12121237,12121388..12121492,12121639..12121791,12122123..12122200,12122682..12122819,12122940..12123091,12123330..12123381,12123485..12123567,12124426..12124525,12125050..12125297,121…	4.5333	-1.98855	-3.96838	6.45131e-05	0.0336523	1	110537036	XM_021622750.1
LOC110504194_1	NC_035101.1	join(52771175..52771364,52772364..52772472,52778886..52779002,52779108..52779251,52779630..52779686,52780698..52780961,52781229..52781393,52781553..52781726,52781927..52782217,52782363..52782965,52783946..52784224,52784432..52784707,52784842..52785117,52797133..52797275,52797366..52797372,52797446..52797523,52800264..52800530,52800846..52801038,52802321..52802442,52806295..52806444,52806614..5280…	0.63186	-1.99708	-3.99192	4.02676e-05	0.030323	1	110504194	XM_021583019.1
LOC110506480_3	NC_035102.1	join(15804773..15805311,15807911..15808133,15808235..15808421,15808802..15808967,15809595..15809814,15809896..15810025,15810166..15810360,15814295..15814426,15814636..15814799,15814946..15815072,15815160..15815323,15815899..15816019,15816591..15816764,15816859..15816969,15817321..15818882)	9.35395	-2.30369	-4.9372	2.78768e-07	0.00114136	0.015979	110506480	XM_021586120.1
LOC110520307_6	NC_035079.1	complement(join(63911570..63911875,63912032..63912439,63912555..63918473,63918652..63919248,63919358..63919663,63919790..63920365,63920488..63920787,63921260..63921565,63921683..63922267,63922383..63922685,63922898..63923200,63923368..63923667,63923753..63924043,63924159..63924752,63924888..63925169,63925361..63925663,63925809..63926114,63926224..63926523,63930180..63930470,63930601..63930912,639…	0.145475	-2.30582	-4.94448	9.69269e-07	0.00292413	0.0555585	110520307	XM_021597529.1
LOC110499840_1	NC_035097.1	join(6924794..6924923,6926629..6926632,6926913..6926957,6927432..6927473,6927659..6927790,6930765..6930854,6931109..6931297,6931718..6932946)	12.2767	-2.30615	-4.94562	6.73629e-05	0.0343326	1	110499840	XM_021576901.1
LOC110509125_1	NC_035104.1	join(36864620..36864847,36865194..36865337,36865576..36865732,36865941..36865968,36866812..36866920,36867047..36867139,36867333..36867393,36868096..36868194,36868541..36868644,36868899..36869037,36869267..36869385,36869544..36869693,36869792..36869962,36870189..36870492,36870640..36870704,36870798..36870885,36870996..36871113,36871284..36871407,36871836..36871972,36873891..36874146,36874340..3687…	112.758	-2.33754	-5.05442	7.8214e-05	0.0376742	1	110509125	XM_021590094.1
mybpc1_4	NC_035097.1	complement(join(14933192..14934072,14935895..14936081,14937656..14937792,14938238..14938397,14938557..14938696,14938995..14939190,14939292..14939380,14941067..14941234,14941386..14941520,14942163..14942351,14942436..14942700,14943831..14943967,14944060..14944166,14944432..14944597,14944724..14944890,14945118..14945223,14945389..14945513,14945946..14945954,14948714..14948846,14948999..14949162,149…	7.32432	-3.08066	-8.46002	6.28405e-05	0.0336523	1	110500059	XM_021577201.1
LOC110517049_2	NC_035079.1	join(31545335..31545612,31549438..31549564,31565663..31565767,31576240..31576399,31580085..31580242,31580815..31580907,31582042..31582130,31582913..31582957,31589554..31589694,31590677..31590838,31593381..31593522,31599776..31599975,31600359..31600412,31601579..31601706,31604869..31605052,31605362..31605536,31605844..31605965,31607569..31607756,31612989..31613115,31614007..31614191,31614321..3161…	1.74202	-3.08565	-8.48933	3.06852e-05	0.0298115	1	110517049	XM_021595286.1
LOC100136150_1	NC_035104.1	join(18093235..18093318,18093420..18093459,18093787..18093999,18094283..18094426,18094828..18094984,18095114..18095141,18096883..18096988,18097079..18097171,18097312..18097375,18097472..18097570,18097670..18097773,18097888..18098026,18098134..18098252,18098366..18098515,18098627..18098797,18098898..18099207,18099354..18099424,18099506..18099711,18099801..18099924,18100121..18100257,18100356..1810…	6.45723	-3.19492	-9.15731	2.2182e-05	0.0235458	1	100136150	XM_021589358.1
lama2_3	NC_035080.1	join(58206123..58206270,58227571..58227741,58230707..58230819,58236438..58236680,58238035..58238214,58238778..58238867,58239109..58239226,58239549..58239727,58239936..58240035,58240154..58240314,58241758..58241898,58243224..58243400,58257794..58257895,58263842..58264053,58264342..58264453,58266507..58266620,58269869..58269996,58270683..58270769,58281267..58281478,58282990..58283096,58283406..5828…	2.17084	-3.25156	-9.52394	3.06364e-06	0.0070243	0.175608	110522171	XM_021600325.1
LOC110526198_2	NC_035082.1	complement(join(52832101..52833044,52833177..52833338,52834635..52834805,52835015..52835097,52844788..52844948))	3.15921	-3.35802	-10.2533	1.69072e-05	0.020598	0.969121	110526198	XM_021606951.1
LOC110489723_1	NC_035078.1	complement(join(25618447..25619283,25619442..25619558,25619815..25627070,25627580..25630924,25632563..25632661,25632775..25632876,25633000..25633083,25633343..25633699,25633966..25634104,25634289..25634470,25636318..25636475,25637712..25637895,25638675..25638801,25639053..25639210,25639450..25639602,25639928..25640053,25640199..25640294,25640534..25640638,25640849..25641010,25641180..25641257,256…	0.602414	-3.59262	-12.0639	4.67809e-08	0.000297942	0.00268148	110489723	XM_021562608.1
LOC110501281_9	NC_035098.1	join(5427095..5427451,5431572..5432690,5434124..5434393,5434909..5435169,5435380..5435691,5436290..5436556,5436692..5436967,5437169..5437444,5437742..5438017,5438322..5438597,5442142..5442417,5450427..5450702,5451755..5452030,5452631..5452906,5453218..5453493,5454154..5454438,5455024..5455299,5455551..5455823,5455987..5456262,5456465..5456740,5457038..5457313,5462659..5462934,5463054..5463323,546…	0.803436	-3.76615	-13.6058	6.16595e-06	0.0110448	0.353432	110501281	XM_021578723.1
LOC110505285_9	NC_035101.1	complement(join(46729730..46730814,46734096..46734242,46734532..46734659,46735124..46735238,46736336..46736523,46739011..46739143,46744143..46744254,46744503..46744576,46747193..46747327,46747477..46747567,46747731..46747873,46748244..46748261,46749365..46749459,46751142..46751223,46751500..46751606,46755060..46755231,46755331..46755464,46755579..46755747,46755858..46756157,46756743..46756794,467…	0.562391	-4.33772	-20.2201	0.000100386	0.0432868	1	110505285	XM_021584424.1
LOC110524095_3	NC_035081.1	complement(join(53109411..53110027,53110618..53110793,53111974..53112092,53112408..53112669,53115622..53115772,53117959..53119346,53122688..53122828,53123778..53123847,53125032..53126084,53135995..53136109))	1.04506	-4.37563	-20.7585	1.39999e-05	0.0186622	0.802473	110524095	XM_021603429.1
LOC110531835_3	NC_035077.1	complement(join(84035586..84036058,84037362..84037622,84037863..84037981,84040095..84040117,84040218..84040451,84047767..84047862,84048955..84049532))	1.38121	-4.64244	-24.9755	4.5495e-05	0.030323	1	110531835	XM_021615303.1
LOC110538777_2	NC_035088.1	complement(join(84571118..84571524,84572697..84572852,84576084..84576218))	31.0623	-4.65004	-25.1075	3.60661e-07	0.00137821	0.0206731	110538777	XM_021625745.1
fhl2_2	NC_035079.1	complement(join(75466762..75467039,75467503..75467689,75468029..75468198,75470908..75471082,75471451..75471626,75480130..75480198))	3.47154	-5.20979	-37.0087	1.38735e-05	0.0186622	0.795229	110520543	XM_021597933.1
LOC110500489_2	NC_035097.1	join(34483388..34483549,34484142..34484518,34485695..34487119,34487916..34488035,34488996..34489988,34490165..34490239,34493588..34493845,34494186..34496271)	0.663148	-5.56243	-47.2561	5.54122e-10	1.58811e-05	3.17623e-05	110500489	XM_021577882.1
saa_1	NW_018613876.1	join(24492..24548,24667..24772,24980..25118,25328..25661)	53.3389	-5.89058	-59.3255	1.82146e-09	2.61016e-05	0.000104406	100136145	NM_001124436.1
LOC110488386_1	NC_035090.1	join(33884436..33884746,33887734..33887755,33900300..33900530,33900773..33900891,33906160..33906213,33906526..33906679,33908214..33908388,33909340..33909430,33909622..33909709,33909927..33910027,33910216..33910335,33911705..33911827,33912449..33912584,33913680..33913742,33913834..33913971,33916297..33917521)	0.489396	-6.02105	-64.9408	4.31033e-05	0.030323	1	110488386	XM_021560618.1
pparb_4	NC_035083.1	join(62333963..62334083,62348758..62348909,62349090..62349228,62349345..62349565,62352049..62352255,62356173..62356416,62356629..62356876)	0.630392	-6.02222	-64.9934	4.16931e-05	0.030323	1	100136658	NM_001197207.1
LOC110533890_3	NC_035086.1	complement(join(37133530..37135087,37135553..37135816,37136009..37136173,37140089..37140285,37141262..37141519,37143563..37143719,37154980..37155252,37156057..37156184,37157996..37158035,37158224..37158250,37159087..37159263,37160232..37160403,37160552..37160676,37162999..37163230,37164793..37164914,37165031..37165197,37165567..37165732,37165893..37165974,37169539..37169744,37180181..37180352,371…	0.15003	-6.2646	-76.8834	3.56562e-05	0.030323	1	110533890	XM_021618478.1
LOC110491842_2	NC_035092.1	join(30805329..30805702,30813378..30813629,30814744..30814982,30818903..30819013,30819265..30819458,30820110..30820360,30827758..30827892,30828144..30828324,30828485..30828667,30829129..30829230,30829328..30829447,30829873..30830351)	1.05217	-6.2869	-78.0812	3.96203e-07	0.0014194	0.0227103	110491842	XM_021565637.1
LOC110489723_12	NC_035078.1	complement(join(25618447..25619283,25619442..25619558,25619815..25627070,25627580..25630924,25632563..25632661,25632775..25632876,25633000..25633083,25633343..25633699,25633966..25634104,25634289..25634470,25636318..25636475,25637334..25637354,25637712..25637895,25638675..25638801,25639053..25639210,25639450..25639602,25639928..25640053,25640199..25640294,25640534..25640638,25640849..25641010,256…	0.0807767	-6.62595	-98.7666	7.48581e-05	0.0366741	1	110489723	XM_021562646.1
LOC110503515_1	NC_035100.1	join(1340482..1340586,1342024..1342191,1348733..1348839,1350122..1350206,1350566..1350649,1351131..1351324,1352368..1352557,1352850..1352947,1353178..1353358,1355150..1355243,1355656..1355785,1363449..1363638,1363860..1363993,1364275..1366198)	0.499893	-7.09613	-136.819	6.56745e-08	0.000342224	0.00376446	110503515	XM_021581861.1
LOC110501349_1	NC_035098.1	join(9040756..9041079,9044314..9044362,9044489..9044536,9050136..9050315,9050768..9050894,9051001..9051108,9051350..9051449,9051597..9051732,9051948..9052042,9052209..9052307,9052745..9052905,9053122..9053266,9053358..9053502,9058176..9058357,9058539..9058656,9059336..9059492,9059622..9059758,9059943..9062917)	0.684392	-7.29215	-156.731	4.01274e-10	1.58811e-05	2.3001e-05	110501349	XM_021578868.1
LOC110502385_3	NC_035099.1	complement(join(8290381..8290812,8291465..8291501,8291740..8291906,8294636..8294836,8295963..8295985,8298854..8298926,8321120..8321271,8336887..8337212))	1.81491	-7.69079	-206.613	8.11251e-06	0.013286	0.465009	110502385	XM_021580368.1
LOC110495998_2	NC_035094.1	complement(join(24227753..24228285,24229604..24229831,24231071..24231617,24231797..24231870,24232049..24232130,24232498..24232613,24233539..24233827))	1.44426	-7.7759	-219.169	7.26299e-08	0.000346929	0.00416315	110495998	XM_021571599.1
LOC110503741_10	NC_035100.1	join(10727888..10728015,10735989..10736135,10736605..10736730,10736976..10737772,10739790..10739895,10749165..10749307,10750107..10750190,10750814..10750909,10751251..10751402,10751497..10751532,10751776..10751871,10753912..10754004,10759468..10759629,10759752..10759820,10759945..10760110,10760319..10760436,10760604..10760760,10760978..10761131,10762544..10762772,10762899..10763017,10763320..1076…	0.400768	-7.91262	-240.955	3.58354e-08	0.000256761	0.00205408	110503741	XM_021582229.1
LOC110501768_4	NC_035098.1	join(31679026..31679360,31679395..31679551,31682066..31682188,31684738..31684929,31686971..31687079,31688041..31688294,31688698..31688817,31689041..31689247,31690201..31690373,31690712..31690853,31692557..31692676,31693663..31693854,31694605..31694784,31695778..31695957,31696848..31696973,31697269..31697457,31698103..31698264,31700086..31700235,31708926..31709066,31709196..31709393,31709602..3170…	0.503734	-7.95203	-247.628	1.01574e-08	8.31745e-05	0.000582221	110501768	XM_021579549.1
LOC110536272_4	NC_035087.1	join(63650727..63651427,63660826..63661023,63663521..63663645,63668839..63668950,63676586..63676731,63676907..63677046,63679142..63679219,63679326..63679420,63679653..63679778,63679959..63680036,63682450..63682540,63682945..63683042,63685084..63685110,63692229..63695515)	0.239072	-8.95281	-495.524	0.000119998	0.0487193	1	110536272	XM_021621968.1
LOC110524573_4	NC_035081.1	complement(join(71165757..71168520,71168620..71168769,71173555..71173789,71173907..71174104,71174310..71174437,71175674..71175912,71176090..71176309,71176537..71176673,71176816..71176887,71177019..71177259,71177727..71177910,71178967..71179069,71179194..71179341,71179538..71179769,71184731..71184833))	0.279281	-9.10802	-551.808	0.00011885	0.0487193	1	110524573	XM_021604367.1
LOC110531174_1	NC_035077.1	join(80144763..80144967,80165354..80165436,80166032..80166109,80166213..80166269,80166459..80166662,80166952..80167068,80176464..80176509,80176640..80176730,80178204..80178345,80178494..80178598,80182383..80182473,80182688..80182721,80182894..80183074,80183187..80183302,80184747..80187376)	0.361822	-9.21475	-594.177	0.000121169	0.0487193	1	110531174	XM_021614425.1
LOC110490062_2	NC_035091.1	complement(join(37037348..37040238,37040639..37040734,37041109..37041299,37041459..37041526,37041597..37041707,37042016..37042119,37042317..37042394,37042670..37042768,37043416..37043526,37043887..37044001,37058407..37058549,37070533..37070721,37073300..37073365,37073637..37073783,37077516..37077640,37093021..37093236,37093506..37093650,37095996..37096082,37108082..37108244,37108511..37108722))	0.296096	-9.23466	-602.436	6.76829e-05	0.0343326	1	110490062	XM_021563193.1
LOC110504690_3	NC_035101.1	complement(join(13665161..13667122,13667601..13667645,13668791..13669076,13669210..13669278,13669374..13669466,13669628..13669824,13669918..13670382,13670530..13670648,13672864..13672966,13673253..13673444,13673625..13673788,13673899..13673963,13674131..13674211,13674403..13674525,13674638..13674687,13674831..13674900,13675014..13675110,13676040..13676058))	0.3965	-9.30886	-634.228	9.40349e-05	0.0417836	1	110504690	XM_021583461.1
LOC110501393_2	NC_035098.1	complement(join(11725746..11729337,11729440..11729469,11729586..11729720,11730182..11730544))	0.39033	-9.33229	-644.611	0.000100439	0.0432868	1	110501393	XM_021578930.1
LOC110497191_1	NC_035095.1	complement(join(807318..808663,808932..809263,809427..809729,817408..817579,823582..823662))	0.786584	-9.43509	-692.222	3.70445e-05	0.030323	1	110497191	XM_021573176.1
LOC110485676_6	NC_035089.1	complement(join(11051008..11053007,11053257..11053341,11053586..11053674,11053801..11053871,11054082..11054155,11054633..11054736,11054933..11055027,11057024..11057286,11057494..11057578,11058454..11058646,11059249..11059380,11059782..11059894,11060313..11060396,11061889..11062015,11062148..11062208,11062299..11062500,11062860..11062944,11064644..11064717,11064851..11064899,11073159..11073357))	0.443878	-9.49492	-721.533	3.51772e-05	0.030323	1	110485676	XM_021556779.1
LOC100136324_3	NC_035105.1	join(10177749..10178183,10182009..10182169,10184925..10185066,10185201..10185404,10187714..10187809,10188108..10188223,10188796..10188962,10190293..10190411,10201182..10201255,10201416..10201467,10201807..10201953,10204715..10204814,10204954..10208685)	0.334775	-9.49673	-722.44	6.17988e-05	0.033418	1	100136324	XM_021590609.1
LOC110534106_1	NC_035086.1	join(42576382..42577234,42580500..42580602,42580882..42581026,42583574..42583656,42583762..42583869,42584082..42584221,42584379..42584586,42584953..42585074,42586760..42586816,42586985..42587695,42587845..42588020,42588133..42591318)	0.311792	-9.54404	-746.52	6.16344e-05	0.033418	1	110534106	XM_021618779.1
LOC110490651_1	NC_035091.1	join(60597857..60597911,60601594..60601731,60601868..60602034,60602460..60602652,60602768..60603600)	1.34836	-9.55884	-754.219	3.2517e-05	0.030323	1	110490651	XM_021564125.1
LOC110534019_5	NC_035086.1	complement(join(40594359..40595438,40597025..40597153,40597285..40597380,40597926..40598087,40599078..40599206,40599720..40599860,40599984..40600121,40600247..40600375,40600514..40600597,40601138..40601308,40601458..40601586,40603303..40603422,40603992..40604114,40604618..40604740,40605238..40605357,40605481..40605609,40605710..40605841,40608155..40608283,40608430..40608516,40608662..40608731,406…	0.370693	-9.59784	-774.887	2.76326e-05	0.0282839	1	110534019	XM_021618644.1
LOC110532574_6	NC_035085.1	complement(join(53851392..53853202,53853545..53853619,53854002..53854047,53854511..53854552,53855197..53855238,53862248..53862298,53862943..53863116,53863780..53863962,53864065..53864138,53864429..53864528,53864750..53864938,53865106..53865313,53873863..53873995))	0.624899	-9.62439	-789.28	4.54156e-05	0.030323	1	110532574	XM_021616579.1
LOC110496062_6	NC_035094.1	join(27454942..27455400,27470044..27470254,27596692..27596753,27603160..27603174,27604519..27604608,27606179..27606256,27609943..27610035,27616262..27616428,27619518..27619633,27619771..27619877,27620734..27620853,27621207..27621302,27621439..27621566,27622686..27622779,27624502..27624656,27624870..27625191,27625350..27625427,27625533..27625694,27628250..27628354,27628764..27628859,27628974..2762…	0.130246	-9.66401	-811.254	2.15826e-05	0.0233418	1	110496062	XM_021571716.1
ube4b_4	NC_035085.1	complement(join(44629246..44630859,44631818..44631964,44633327..44633501,44634904..44635095,44635815..44635949,44636053..44636197,44636394..44636520,44636792..44637027,44639832..44639930,44640388..44640515,44640846..44640945,44642539..44642677,44644137..44644335,44644625..44644738,44644838..44644936,44652704..44652820,44653618..44653674,44654345..44654428,44654683..44654797,44656983..44657083,446…	0.333063	-9.68328	-822.162	4.48058e-05	0.030323	1	110532328	XM_021616116.1
LOC110492434_1	NC_035092.1	join(56153933..56154138,56154805..56155086,56155212..56155346,56155585..56155685,56155805..56155850,56156005..56156127,56156301..56156572,56156644..56156714,56156826..56156912,56165034..56165136,56165336..56165440,56165603..56165866,56166008..56169278)	0.413388	-9.69133	-826.762	3.63253e-05	0.030323	1	110492434	XM_021566753.1
LOC110535899_2	NC_035087.1	complement(join(48591277..48594645,48597452..48597511,48598377..48598493,48602024..48602126,48602308..48602455,48602672..48602767,48603466..48603556,48607445..48607566,48607723..48607889,48609554..48609729,48609965..48610038,48613755..48613962,48614263..48615905,48616023..48616161,48616363..48616528,48623123..48623320))	0.318173	-9.76844	-872.155	3.30971e-05	0.030323	1	110535899	XM_021621266.1
LOC110502002_2	NC_035098.1	join(23280993..23281269,23281938..23282107,23282310..23282426,23285976..23286039,23286207..23286368,23286701..23286825,23287953..23288076,23288273..23288499,23290303..23290996,23291120..23291315,23291426..23293950)	0.485439	-9.8275	-908.596	0.000106134	0.0453891	1	110502002	XM_021579886.1
LOC110508720_3	NC_035104.1	complement(join(20559234..20560577,20561816..20561954,20562108..20562194,20562447..20562530,20562669..20562753,20568593..20568675,20569018..20569164,20571958..20572006,20574082..20574203,20580820..20581127,20583119..20583676))	0.769291	-9.86011	-929.371	1.21489e-05	0.0178557	0.696373	110508720	XM_021589468.1
LOC110501832_2	NC_035098.1	join(37014668..37014813,37018195..37018379,37019791..37019952,37021024..37021133,37023048..37023219,37023812..37024022,37027935..37028024,37029808..37029946,37031707..37031864,37032079..37032190,37032394..37032541,37034799..37034966,37035220..37035279,37035418..37035547,37035839..37036019,37036279..37036353,37036460..37036567,37036668..37036808,37037639..37037765,37038041..37038708,37038832..3703…	0.348214	-9.88406	-944.926	1.01284e-05	0.0161266	0.580558	110501832	XM_021579674.1
kiaa0100_2	NC_035100.1	complement(join(17687190..17689173,17689629..17689763,17690630..17690731,17691025..17691152,17691899..17692034,17692224..17692334,17693362..17693448,17693715..17693895,17694083..17694204,17694439..17694594,17694954..17695075,17695350..17695529,17697063..17697162,17697750..17697956,17698114..17698271,17699491..17699797,17700783..17700982,17701218..17701317,17701561..17701751,17702085..17702308,177…	0.271196	-9.90667	-959.85	2.10581e-05	0.0232975	1	110503927	XM_021582581.1
LOC110518458_21	NC_035079.1	complement(join(35649459..35650306,35650461..35650577,35650838..35658090,35658589..35661942,35663607..35663705,35663849..35663950,35664063..35664146,35664397..35664753,35665262..35665400,35665583..35665764,35668331..35668488,35670898..35670918,35671277..35671460,35672680..35672806,35673050..35673207,35673454..35673606,35673935..35674060,35674206..35674301,35674533..35674637,35674849..35675010,356…	0.176533	-9.97105	-1003.66	4.53429e-05	0.030323	1	110518458	XM_021596088.1
acacb_8	NC_035087.1	join(43186123..43186433,43191104..43191236,43191449..43191587,43191783..43191892,43192087..43192168,43192315..43192413,43197728..43197837,43198131..43198241,43198467..43198676,43198901..43199071,43199290..43199451,43199559..43199722,43200043..43200193,43200306..43200409,43202498..43202579,43202773..43202918,43203055..43203205,43203321..43203455,43203776..43203922,43204225..43204413,43205096..4320…	0.375057	-10.0552	-1063.91	1.73303e-05	0.020598	0.993375	110535755	XM_021620992.1
LOC110530218_4	NC_035084.1	join(52918637..52919147,52921442..52921560,52921788..52921874,52923949..52924128,52924463..52924562,52931177..52931331,52932152..52932241,52932838..52932916,52933092..52934126,52934257..52934345,52934789..52934969,52935242..52935375,52935586..52935738,52936499..52936891,52938100..52938246,52938536..52938769,52938922..52939026,52939317..52939691,52940009..52940138,52940561..52940663,52940784..5294…	0.393597	-10.0856	-1086.61	1.6881e-05	0.020598	0.967622	110530218	XM_021613110.1
mybpc1_3	NC_035097.1	complement(join(14933192..14934072,14935895..14936081,14937656..14937792,14938238..14938397,14938557..14938696,14938995..14939190,14939292..14939380,14941067..14941234,14941386..14941520,14942163..14942351,14942436..14942700,14943831..14943967,14944060..14944166,14944432..14944597,14944724..14944890,14945118..14945223,14945389..14945513,14945946..14945954,14948714..14948846,14948999..14949162,149…	0.645048	-10.1243	-1116.16	2.96639e-05	0.0296503	1	110500059	XM_021577202.1
LOC110527193_3	NC_035083.1	complement(join(2384933..2386636,2386795..2386917,2387028..2387186,2387618..2387647,2388537..2388616,2389426..2389531,2390776..2390985,2391101..2391190,2391321..2391443,2391741..2391803,2404363..2404437,2404630..2404707,2405086..2405125,2406077..2406129,2406825..2407015,2408009..2408144,2408242..2408310,2410193..2410372,2421286..2421480))	0.808441	-10.185	-1164.14	1.19225e-05	0.0178557	0.683397	110527193	XM_021608347.1
LOC110486632_3	NC_035089.1	join(45078991..45079109,45080131..45080271,45082158..45082295,45082904..45083032,45083202..45083286,45083375..45083481,45083707..45083857,45084572..45084676,45084779..45084870,45085010..45085252,45085669..45085879,45086000..45086091,45086231..45086473,45086837..45087166,45088375..45088617,45088887..45089132,45089348..45090136)	0.951058	-10.3545	-1309.23	3.06025e-06	0.0070243	0.175413	110486632	XM_021558378.1
LOC110486120_2	NC_035089.1	complement(join(28914397..28915044,28915168..28915277,28915560..28915692,28916621..28916689,28933703..28933739))	3.15583	-10.374	-1327.07	3.93831e-05	0.030323	1	110486120	XM_021557489.1
