# Supplementary material for: Effect of 11-Deoxycorticosterone in the Transcriptomic Response to Stress in Rainbow Trout Skeletal Muscle
Source: Genes (Basel). 2023 Feb 17;14(2):512. doi: 10.3390/genes14020512 (PMC9957386; doi:10.3390/genes14020512)
Supplement: Supplementary file 1 [file genes-14-00512-s001.zip › SupplementaryTableS3.xlsx]

## Sheet: BP
Category	Term	Count	%	PValue	Genes	List Total	Pop Hits	Pop Total	Fold Enrichment	Bonferroni	Benjamini	FDR
GOTERM_BP_DIRECT	GO:0006936~muscle contraction	7	5.38462	2.27579e-05	MYBPC1, TNNI1, TNNI2, MYH4, MYH6, MYOM2, TTN	126	88	19333	12.2052	0.0249895	0.0253068	0.0253068
GOTERM_BP_DIRECT	GO:0045214~sarcomere organization	5	3.84615	0.000114969	LDB3, MYH6, MYOM2, TTN, PLEC	126	39	19333	19.6713	0.120017	0.0639229	0.0639229
GOTERM_BP_DIRECT	GO:0060048~cardiac muscle contraction	5	3.84615	0.000185076	MYL3, TNNI1, TNNI2, MYH6, TTN	126	44	19333	17.436	0.186024	0.0686016	0.0686016
GOTERM_BP_DIRECT	GO:0055013~cardiac muscle cell development	4	3.07692	0.000322296	ALPK3, MYH6, TTN, PLEC	126	21	19333	29.226	0.301242	0.0895982	0.0895982
GOTERM_BP_DIRECT	GO:0045995~regulation of embryonic development	4	3.07692	0.003477	LAMA2, INSR, NOCT, TRIP12	126	47	19333	13.0584	0.979207	0.773285	0.773285
GOTERM_BP_DIRECT	GO:1900087~positive regulation of G1/S transition of mitotic cell cycle	4	3.07692	0.00438265	DDX3X, APEX1, DDR2, EIF4G1	126	51	19333	12.0342	0.992435	0.812252	0.812252
GOTERM_BP_DIRECT	GO:0007155~cell adhesion	10	7.69231	0.0100256	ROBO2, PPFIBP1, MYBPC1, LAMA2, COL12A1, SPECC1L, CCDC141, THBS4, BCAR1, DDR2	126	555	19333	2.76462	0.999986	1	1
GOTERM_BP_DIRECT	GO:0055010~ventricular cardiac muscle tissue morphogenesis	3	2.30769	0.0112888	MYL3, TNNI1, MYH6	126	25	19333	18.4124	0.999997	1	1
GOTERM_BP_DIRECT	GO:0030325~adrenal gland development	3	2.30769	0.0121783	MDK, INSR, NR3C1	126	26	19333	17.7042	0.999999	1	1
GOTERM_BP_DIRECT	GO:0021987~cerebral cortex development	4	3.07692	0.0161314	KDM1A, MDK, TSC1, PAFAH1B1	126	82	19333	7.48471	1	1	1
GOTERM_BP_DIRECT	GO:0006446~regulation of translational initiation	3	2.30769	0.0170626	EIF5, EIF4G3, EIF4G1	126	31	19333	14.8487	1	1	1
GOTERM_BP_DIRECT	GO:0006188~IMP biosynthetic process	2	1.53846	0.0192727	AMPD1, AMPD3	126	3	19333	102.291	1	1	1
GOTERM_BP_DIRECT	GO:0009410~response to xenobiotic stimulus	6	4.61538	0.0205871	PARP4, MDK, APEX1, MTHFR, FOS, ACACB	126	242	19333	3.80421	1	1	1
GOTERM_BP_DIRECT	GO:0043622~cortical microtubule organization	2	1.53846	0.0256147	DLG1, PAFAH1B1	126	4	19333	76.7183	1	1	1
GOTERM_BP_DIRECT	GO:0036493~positive regulation of translation in response to endoplasmic reticulum stress	2	1.53846	0.0256147	DDX3X, EIF4G1	126	4	19333	76.7183	1	1	1
GOTERM_BP_DIRECT	GO:0051170~nuclear import	2	1.53846	0.0319161	HNRNPA1, BACH2	126	5	19333	61.3746	1	1	1
GOTERM_BP_DIRECT	GO:0032264~IMP salvage	2	1.53846	0.0319161	AMPD1, AMPD3	126	5	19333	61.3746	1	1	1
GOTERM_BP_DIRECT	GO:0034103~regulation of tissue remodeling	2	1.53846	0.0381769	THBS4, DDR2	126	6	19333	51.1455	1	1	1
GOTERM_BP_DIRECT	GO:0042921~glucocorticoid receptor signaling pathway	2	1.53846	0.0381769	NEDD4, NR3C1	126	6	19333	51.1455	1	1	1
GOTERM_BP_DIRECT	GO:0042493~response to drug	6	4.61538	0.0417899	PARP4, MDK, APEX1, MTHFR, FOS, ACACB	126	293	19333	3.14204	1	1	1
GOTERM_BP_DIRECT	GO:0006281~DNA repair	6	4.61538	0.0423014	PARP4, APEX1, IGHMBP2, TRIP12, EMSY, POLH	126	294	19333	3.13136	1	1	1
GOTERM_BP_DIRECT	GO:0046033~AMP metabolic process	2	1.53846	0.0443977	AMPD1, AMPD3	126	7	19333	43.839	1	1	1
GOTERM_BP_DIRECT	GO:0060964~regulation of gene silencing by miRNA	2	1.53846	0.0443977	PUM2, EIF4G1	126	7	19333	43.839	1	1	1
GOTERM_BP_DIRECT	GO:0006413~translational initiation	3	2.30769	0.0461357	DDX3X, EIF4G3, EIF4G1	126	53	19333	8.68509	1	1	1
GOTERM_BP_DIRECT	GO:0090630~activation of GTPase activity	4	3.07692	0.0503143	TBC1D2, EIF5, TSC1, TBC1D10B	126	128	19333	4.79489	1	1	1
GOTERM_BP_DIRECT	GO:0006942~regulation of striated muscle contraction	2	1.53846	0.0567196	MYL3, TNNI1	126	9	19333	34.097	1	1	1
GOTERM_BP_DIRECT	GO:0010501~RNA secondary structure unwinding	2	1.53846	0.0567196	DDX3X, IGHMBP2	126	9	19333	34.097	1	1	1
GOTERM_BP_DIRECT	GO:0031532~actin cytoskeleton reorganization	3	2.30769	0.0592761	AUTS2, MYH9, PLEC	126	61	19333	7.54606	1	1	1
GOTERM_BP_DIRECT	GO:0051660~establishment of centrosome localization	2	1.53846	0.0628214	DLG1, PAFAH1B1	126	10	19333	30.6873	1	1	1
GOTERM_BP_DIRECT	GO:0034629~cellular protein complex localization	2	1.53846	0.0628214	DLG1, MIOS	126	10	19333	30.6873	1	1	1
GOTERM_BP_DIRECT	GO:0071456~cellular response to hypoxia	4	3.07692	0.0656931	GNB1, FOS, DDR2, PPARD	126	143	19333	4.29193	1	1	1
GOTERM_BP_DIRECT	GO:0018108~peptidyl-tyrosine phosphorylation	4	3.07692	0.0656931	INSR, TESK2, DDR2, TTN	126	143	19333	4.29193	1	1	1
GOTERM_BP_DIRECT	GO:0030049~muscle filament sliding	2	1.53846	0.0688839	MYH4, MYH6	126	11	19333	27.8975	1	1	1
GOTERM_BP_DIRECT	GO:0008286~insulin receptor signaling pathway	3	2.30769	0.0698696	GRB14, INSR, BCAR1	126	67	19333	6.87029	1	1	1
GOTERM_BP_DIRECT	GO:0010595~positive regulation of endothelial cell migration	3	2.30769	0.0716916	SCARB1, GRN, BCAR1	126	68	19333	6.76926	1	1	1
GOTERM_BP_DIRECT	GO:0048251~elastic fiber assembly	2	1.53846	0.0749076	LTBP4, LTBP3	126	12	19333	25.5728	1	1	1
GOTERM_BP_DIRECT	GO:0043534~blood vessel endothelial cell migration	2	1.53846	0.0749076	SCARB1, MYH9	126	12	19333	25.5728	1	1	1
GOTERM_BP_DIRECT	GO:0055003~cardiac myofibril assembly	2	1.53846	0.0749076	OBSL1, TTN	126	12	19333	25.5728	1	1	1
GOTERM_BP_DIRECT	GO:0007049~cell cycle	6	4.61538	0.0860179	LIN54, STRADA, SPECC1L, SIK1, NR3C1, PAFAH1B1	126	362	19333	2.54315	1	1	1
GOTERM_BP_DIRECT	GO:0009749~response to glucose	3	2.30769	0.0867995	TCF7L2, GPAM, PPARD	126	76	19333	6.0567	1	1	1
GOTERM_BP_DIRECT	GO:0051168~nuclear export	2	1.53846	0.0868393	RANBP2, HNRNPA1	126	14	19333	21.9195	1	1	1
GOTERM_BP_DIRECT	GO:0031503~protein complex localization	2	1.53846	0.0868393	DLG1, MIOS	126	14	19333	21.9195	1	1	1
GOTERM_BP_DIRECT	GO:0045892~negative regulation of transcription, DNA-templated	8	6.15385	0.0890036	TCF7L2, KDM1A, APEX1, KAT6A, ZMYND8, CDYL, NR3C1, PPARD	126	591	19333	2.07697	1	1	1
GOTERM_BP_DIRECT	GO:0045944~positive regulation of transcription from RNA polymerase II promoter	13	10	0.091981	TCF7L2, DDX3X, AUTS2, KDM1A, DDX21, FOS, NR3C1, SETSIP, DCAF6, APEX1, KAT6A, BRD8, PPARD	126	1210	19333	1.64849	1	1	1
GOTERM_BP_DIRECT	GO:0030335~positive regulation of cell migration	5	3.84615	0.0922509	GRN, MDK, SYNPO2, INSR, BCAR1	126	264	19333	2.90599	1	1	1
GOTERM_BP_DIRECT	GO:0033147~negative regulation of intracellular estrogen receptor signaling pathway	2	1.53846	0.0927477	KANK2, CNOT1	126	15	19333	20.4582	1	1	1
GOTERM_BP_DIRECT	GO:0014912~negative regulation of smooth muscle cell migration	2	1.53846	0.0927477	APEX1, PPARD	126	15	19333	20.4582	1	1	1
GOTERM_BP_DIRECT	GO:0032147~activation of protein kinase activity	3	2.30769	0.0946807	DLG1, STRADA, INSR	126	80	19333	5.75387	1	1	1
GOTERM_BP_DIRECT	GO:0050790~regulation of catalytic activity	6	4.61538	0.0979932	PLEKHG3, ARHGAP31, EIF5, MCF2L, PSMD1, TTN	126	377	19333	2.44196	1	1	1
GOTERM_BP_DIRECT	GO:0006941~striated muscle contraction	2	1.53846	0.0986182	MYH6, TTN	126	16	19333	19.1796	1	1	1
GOTERM_BP_DIRECT	GO:0001829~trophectodermal cell differentiation	2	1.53846	0.0986182	CNOT1, BYSL	126	16	19333	19.1796	1	1	1

## Sheet: CC
Category	Term	Count	%	PValue	Genes	List Total	Pop Hits	Pop Total	Fold Enrichment	Bonferroni	Benjamini	FDR
GOTERM_CC_DIRECT	GO:0005829~cytosol	68	52.3077	1.92647e-10	DOCK6, GPSM1, DDX3X, ZFAND6, NR3C1, BACH2, DCAF6, GLS, RPL7, PPP3CC, GRB14, FLAD1, MCF2L, PSMD1, KIF21A, POLH, TBC1D10B, PLEKHG3, MYBPC1, PARP4, MIOS, STRADA, PDE4C, AMPD1, TSC1, AMPD3, FOS, RBSN, PGM2L1, TBC1D2, RILPL1, KAT6A, MYL3, MYH9, NUP98, OBSL1, MYH6, PAFAH1B1, PLEC, TUBGCP2, SYNPO2, DDX21, ACACB, TTN, TNNI1, TNNI2, RANBP2, SVIL, MIB2, MTHFR, BYSL, PUM2, PIKFYVE, ARHGAP31, PPFIBP1, DLG1, …	126	5520	20580	2.01208	5.24e-08	5.24e-08	5.08588e-08
GOTERM_CC_DIRECT	GO:0032982~myosin filament	5	3.84615	7.1653e-06	MYBPC1, MYH9, MYH4, MYH6, MYOM2	126	21	20580	38.8889	0.00194707	0.000974481	0.00094582
GOTERM_CC_DIRECT	GO:0030018~Z disc	7	5.38462	0.00016947	SYNPO2, FHL2, LDB3, OBSL1, MYH6, TTN, PLEC	126	134	20580	8.53234	0.0450533	0.0153653	0.0149134
GOTERM_CC_DIRECT	GO:0005925~focal adhesion	11	8.46154	0.000272448	SVIL, PPFIBP1, ARHGAP31, SYNPO2, FHL2, MYH9, BCAR1, RPL7, DCAF6, DDR2, PLEC	126	425	20580	4.22745	0.0714359	0.0185264	0.0179816
GOTERM_CC_DIRECT	GO:0016460~myosin II complex	4	3.07692	0.000403307	MYL3, MYH9, MYH4, MYH6	126	24	20580	27.2222	0.103916	0.0219399	0.0212946
GOTERM_CC_DIRECT	GO:0031430~M band	4	3.07692	0.000513511	FHL2, OBSL1, MYOM2, TTN	126	26	20580	25.1282	0.13039	0.0232791	0.0225945
GOTERM_CC_DIRECT	GO:0005737~cytoplasm	52	40	0.000652787	SCARB1, DDX3X, ZMYND8, TESK2, NR3C1, DCAF6, RPL7, PPP3CC, GRB14, MDK, MCF2L, KIF21A, PARP4, MBNL2, MIOS, STRADA, UBE4B, TSC1, CDYL, SETSIP, RILPL1, SPECC1L, MYH9, SIK1, MYH4, OBSL1, MYH6, PVALB, PAFAH1B1, PLEC, KANK2, TUBGCP2, IGHMBP2, NOCT, CCDC141, HNRNPA1, RANBP2, SVIL, DNAH17, AUTS2, MIB2, BYSL, NAP1L4, PUM2, DLG1, EIF5, TRIM39, APEX1, NEDD4, GNB1, BCAR1, EIF4G1	126	5593	20580	1.51856	0.162736	0.0253654	0.0246194
GOTERM_CC_DIRECT	GO:0048471~perinuclear region of cytoplasm	13	10	0.00245093	DOCK6, PDE4C, TSC1, LDB3, PUM2, PIKFYVE, DLG1, APEX1, NOCT, NEDD4, OBSL1, PAFAH1B1, PLEC	126	766	20580	2.77198	0.486996	0.0833317	0.0808808
GOTERM_CC_DIRECT	GO:0005654~nucleoplasm	38	29.2308	0.00342612	GPSM1, LIN54, DDX3X, KDM1A, TUBGCP2, SYNPO2, ZMYND8, FHL2, IGHMBP2, DDX21, TESK2, NR3C1, BACH2, DCAF6, NOCT, PSMD1, BRD8, HNRNPA1, POLH, RANBP2, TCF7L2, PARP4, MBNL2, MIOS, STRADA, TEX10, FOS, SETSIP, EMSY, BYSL, TBC1D2, RILPL1, APEX1, KAT6A, TRIP12, NUP98, NFE2L1, PPARD	126	3960	20580	1.56734	0.606827	0.0992523	0.0963331
GOTERM_CC_DIRECT	GO:0005859~muscle myosin complex	3	2.30769	0.00364898	MYL3, MYH4, MYH6	126	15	20580	32.6667	0.630032	0.0992523	0.0963331
GOTERM_CC_DIRECT	GO:0015629~actin cytoskeleton	7	5.38462	0.00496743	SVIL, AUTS2, SYNPO2, SPECC1L, MYH9, BCAR1, DDR2	126	258	20580	4.43152	0.741926	0.122831	0.119218
GOTERM_CC_DIRECT	GO:0030424~axon	8	6.15385	0.00657903	ROBO2, INSR, CANX, IGHMBP2, KIF21A, PVALB, BCAR1, PLEC	126	361	20580	3.61958	0.83394	0.149125	0.144739
GOTERM_CC_DIRECT	GO:0001725~stress fiber	4	3.07692	0.00998832	SYNPO2, MYH9, LDB3, MYH6	126	73	20580	8.94977	0.934812	0.208986	0.20284
GOTERM_CC_DIRECT	GO:0030016~myofibril	3	2.30769	0.0180859	MYBPC1, MYH4, MYH6	126	34	20580	14.4118	0.993018	0.35125	0.340919
GOTERM_CC_DIRECT	GO:0043197~dendritic spine	5	3.84615	0.0193704	LAMA2, FRMPD4, ZMYND8, NEDD4, CANX	126	168	20580	4.86111	0.995109	0.35125	0.340919
GOTERM_CC_DIRECT	GO:1990904~ribonucleoprotein complex	5	3.84615	0.0255393	PARP4, IGHMBP2, NUP98, HNRNPA1, RPL7	126	183	20580	4.46266	0.999121	0.397149	0.385468
GOTERM_CC_DIRECT	GO:0005634~nucleus	48	36.9231	0.0260049	LIN54, DDX3X, KDM1A, SYNPO2, ZMYND8, FHL2, IGHMBP2, TESK2, NR3C1, ACACB, BACH2, DCAF6, RPL7, SBNO1, NOCT, PSMD1, TNNI2, HNRNPA1, POLH, TCF7L2, SVIL, PARP4, AUTS2, STRADA, TEX10, PDE4C, TSC1, UBE4B, CDYL, FOS, SETSIP, NAP1L4, DLG1, TRIM39, CNOT1, APEX1, KAT6A, NEDD4, MYH9, ALPK3, SIK1, TRIP12, NUP98, NFE2L1, PVALB, PPARD, PAFAH1B1, EIF4G1	126	6007	20580	1.30514	0.999228	0.397149	0.385468
GOTERM_CC_DIRECT	GO:0070062~extracellular exosome	22	16.9231	0.0262819	ROBO2, SCARB1, GRN, PARP4, DDX3X, SLC44A2, INSR, COL12A1, LTBP3, RBSN, THBS4, TTN, DLG1, NEDD4, CANX, GNB1, SAA2, MYH9, RAB9A, HNRNPA1, PAFAH1B1, PLEC	126	2219	20580	1.61935	0.999286	0.397149	0.385468
GOTERM_CC_DIRECT	GO:0030017~sarcomere	3	2.30769	0.031833	MYL3, MYH4, MYH6	126	46	20580	10.6522	0.999849	0.455714	0.442311
GOTERM_CC_DIRECT	GO:0016459~myosin complex	3	2.30769	0.0357481	MYL3, MYH9, MYH6	126	49	20580	10	0.99995	0.486175	0.471875
GOTERM_CC_DIRECT	GO:0045202~synapse	8	6.15385	0.0419703	EIF5, GNB1, MTHFR, NR3C1, OBSL1, PVALB, PAFAH1B1, GLS	126	527	20580	2.47944	0.999991	0.543615	0.527627
GOTERM_CC_DIRECT	GO:0031252~cell leading edge	3	2.30769	0.0440974	DDX3X, MYH9, PAFAH1B1	126	55	20580	8.90909	0.999995	0.545205	0.529169
GOTERM_CC_DIRECT	GO:0005861~troponin complex	2	1.53846	0.0533654	TNNI1, TNNI2	126	9	20580	36.2963	1	0.631104	0.612542
GOTERM_CC_DIRECT	GO:0005739~mitochondrion	15	11.5385	0.0572713	KANK2, RANBP2, SLC44A2, TEX10, DDX21, NR3C1, ACACB, MYOM2, GLS, PPP3CC, TRIM39, APEX1, NOCT, BRD8, CRAT	126	1451	20580	1.68849	1	0.649075	0.629985
GOTERM_CC_DIRECT	GO:0005819~spindle	4	3.07692	0.0614729	SPECC1L, MYH9, NR3C1, PAFAH1B1	126	148	20580	4.41441	1	0.668825	0.649153
GOTERM_CC_DIRECT	GO:0032991~macromolecular complex	9	6.92308	0.0648606	GPSM1, KDM1A, FRMPD4, NEDD4, CANX, MYH9, TSC1, NR3C1, PVALB	126	703	20580	2.09104	1	0.678542	0.658585
GOTERM_CC_DIRECT	GO:0016281~eukaryotic translation initiation factor 4F complex	2	1.53846	0.0705183	EIF4G3, EIF4G1	126	12	20580	27.2222	1	0.683123	0.663031
GOTERM_CC_DIRECT	GO:0044615~nuclear pore nuclear basket	2	1.53846	0.0705183	RANBP2, NUP98	126	12	20580	27.2222	1	0.683123	0.663031
GOTERM_CC_DIRECT	GO:0005815~microtubule organizing center	4	3.07692	0.072833	TUBGCP2, SPECC1L, NR3C1, PAFAH1B1	126	159	20580	4.10901	1	0.683123	0.663031
GOTERM_CC_DIRECT	GO:0042405~nuclear inclusion body	2	1.53846	0.0761671	RANBP2, NUP98	126	13	20580	25.1282	1	0.690582	0.670271
GOTERM_CC_DIRECT	GO:0005938~cell cortex	4	3.07692	0.0816412	GPSM1, NEDD4, TSC1, PAFAH1B1	126	167	20580	3.91218	1	0.716335	0.695267
GOTERM_CC_DIRECT	GO:0031594~neuromuscular junction	3	2.30769	0.0925434	DLG1, LAMA2, MYH9	126	84	20580	5.83333	1	0.786619	0.763483

## Sheet: MF
Category	Term	Count	%	PValue	Genes	List Total	Pop Hits	Pop Total	Fold Enrichment	Bonferroni	Benjamini	FDR
GOTERM_MF_DIRECT	GO:0008307~structural constituent of muscle	5	3.84615	0.000178414	MYBPC1, MYL3, MYOM2, TTN, PLEC	125	43	18908	17.5888	0.0586946	0.0520466	0.0511254
GOTERM_MF_DIRECT	GO:0005515~protein binding	101	77.6923	0.00042613	SCARB1, KDM1A, FRMPD4, ZMYND8, ZFAND6, TESK2, NR3C1, BACH2, DCAF6, GLS, MYLK4, RPL7, GRB14, FLAD1, PSMD1, KIF21A, TBC1D10B, SLC16A5, TSC1, CDYL, EMSY, KAT6A, SPECC1L, SIK1, NUP98, OBSL1, TUBGCP2, LTBP4, LTBP3, ACACB, SCUBE2, CCDC141, AUTS2, INSR, PUM2, PPFIBP1, ARHGAP31, DLG1, EIF5, CNOT1, GNB1, EIF4G3, NFE2L1, EIF4G1, ROBO2, DOCK6, GPSM1, LIN54, DDX3X, FHL2, LDB3, MYOM2, SEPTIN10, PPP3CC, MDK, P…	125	12619	18908	1.21069	0.134535	0.0520466	0.0511254
GOTERM_MF_DIRECT	GO:0008134~transcription factor binding	8	6.15385	0.000460589	TCF7L2, DDX3X, KDM1A, KAT6A, FHL2, IGHMBP2, FOS, PPARD	125	209	18908	5.79001	0.144591	0.0520466	0.0511254
GOTERM_MF_DIRECT	GO:0003779~actin binding	9	6.92308	0.00178719	PLEKHG3, MYBPC1, SYNPO2, MIB2, TNNI1, TNNI2, MYH9, LDB3, PLEC	125	339	18908	4.01586	0.45469	0.151465	0.148784
GOTERM_MF_DIRECT	GO:0003723~RNA binding	20	15.3846	0.00332268	RANBP2, GRN, MBNL2, DDX3X, IGHMBP2, DDX21, NR3C1, BYSL, NAP1L4, PUM2, RPL7, EIF5, CNOT1, APEX1, CANX, MYH9, HNRNPA1, EIF4G3, PLEC, EIF4G1	125	1471	18908	2.05661	0.676405	0.172024	0.16898
GOTERM_MF_DIRECT	GO:0051015~actin filament binding	7	5.38462	0.00378092	SVIL, MYH9, MYH4, MYH6, MYOM2, TTN, PLEC	125	226	18908	4.68517	0.723117	0.172024	0.16898
GOTERM_MF_DIRECT	GO:0042802~identical protein binding	22	16.9231	0.00395322	ROBO2, SCARB1, INSR, FHL2, IGHMBP2, DDX21, AMPD1, FOS, CDYL, NR3C1, ACACB, EMSY, TTN, RPL7, TRIM39, FLAD1, MYH9, HNRNPA1, NFE2L1, PVALB, PAFAH1B1, EIF4G1	125	1722	18908	1.93252	0.738886	0.172024	0.16898
GOTERM_MF_DIRECT	GO:0051371~muscle alpha-actinin binding	3	2.30769	0.00423624	SYNPO2, LDB3, TTN	125	15	18908	30.2528	0.762868	0.172024	0.16898
GOTERM_MF_DIRECT	GO:0060090~binding, bridging	6	4.61538	0.00502455	TCF7L2, DLG1, GRB14, CNOT1, SEPTIN10, EIF4G1	125	168	18908	5.40229	0.818703	0.172024	0.16898
GOTERM_MF_DIRECT	GO:0005524~ATP binding	20	15.3846	0.00548812	DDX3X, DNAH17, STRADA, INSR, IGHMBP2, DDX21, TESK2, ACACB, TTN, MYLK4, PIKFYVE, FLAD1, MYH9, ALPK3, SIK1, KIF21A, MYH4, MYH6, DDR2, EIF4G1	125	1541	18908	1.96319	0.845196	0.172024	0.16898
GOTERM_MF_DIRECT	GO:0003729~mRNA binding	7	5.38462	0.00558191	DDX3X, NOCT, NUP98, EIF4G3, RPL7, PUM2, EIF4G1	125	245	18908	4.32183	0.850067	0.172024	0.16898
GOTERM_MF_DIRECT	GO:0061752~telomeric repeat-containing RNA binding	2	1.53846	0.0130735	KDM1A, HNRNPA1	125	2	18908	151.264	0.988451	0.369326	0.362789
GOTERM_MF_DIRECT	GO:0045296~cadherin binding	7	5.38462	0.0179662	PPFIBP1, DLG1, TBC1D2, DDX3X, EIF5, MYH9, PLEC	125	316	18908	3.35078	0.997858	0.443941	0.436084
GOTERM_MF_DIRECT	GO:0003876~AMP deaminase activity	2	1.53846	0.0195465	AMPD1, AMPD3	125	3	18908	100.843	0.998759	0.443941	0.436084
GOTERM_MF_DIRECT	GO:0044877~macromolecular complex binding	8	6.15385	0.0196434	RANBP2, APEX1, INSR, GNB1, MTHFR, TSC1, FOS, PVALB	125	415	18908	2.91593	0.9988	0.443941	0.436084
GOTERM_MF_DIRECT	GO:0000146~microfilament motor activity	3	2.30769	0.0244662	MYH9, MYH4, MYH6	125	37	18908	12.2646	0.999774	0.487884	0.479249
GOTERM_MF_DIRECT	GO:0035198~miRNA binding	3	2.30769	0.0244662	DDX21, HNRNPA1, PUM2	125	37	18908	12.2646	0.999774	0.487884	0.479249
GOTERM_MF_DIRECT	GO:0008270~zinc ion binding	12	9.23077	0.0288832	PIKFYVE, TRIM39, ZFAND6, KAT6A, ZMYND8, MMP23B, MIB2, IGHMBP2, TRIP12, NR3C1, RBSN, PPARD	125	875	18908	2.07448	0.999952	0.543967	0.534339
GOTERM_MF_DIRECT	GO:0019904~protein domain specific binding	6	4.61538	0.0305332	CNOT1, INSR, ZMYND8, NEDD4, MYH9, HNRNPA1	125	265	18908	3.42485	0.999973	0.544777	0.535135
GOTERM_MF_DIRECT	GO:0005516~calmodulin binding	5	3.84615	0.0475039	PPP3CC, MYH9, MYH4, MYH6, TTN	125	207	18908	3.65372	1	0.80519	0.790939
GOTERM_MF_DIRECT	GO:0043539~protein serine/threonine kinase activator activity	3	2.30769	0.0522206	DDX3X, STRADA, INSR	125	56	18908	8.10343	1	0.842989	0.828069
GOTERM_MF_DIRECT	GO:0030374~ligand-dependent nuclear receptor transcription coactivator activity	3	2.30769	0.0555846	KDM1A, BRD8, DCAF6	125	58	18908	7.824	1	0.856508	0.841348
GOTERM_MF_DIRECT	GO:0008190~eukaryotic initiation factor 4E binding	2	1.53846	0.0636935	DDX3X, EIF4G1	125	10	18908	30.2528	1	0.896474	0.880607
GOTERM_MF_DIRECT	GO:0070016~armadillo repeat domain binding	2	1.53846	0.0636935	TCF7L2, CNOT1	125	10	18908	30.2528	1	0.896474	0.880607
GOTERM_MF_DIRECT	GO:0003743~translation initiation factor activity	3	2.30769	0.0661116	EIF5, EIF4G3, EIF4G1	125	64	18908	7.0905	1	0.896474	0.880607
GOTERM_MF_DIRECT	GO:0005092~GDP-dissociation inhibitor activity	2	1.53846	0.0759407	GPSM1, EIF5	125	12	18908	25.2107	1	0.990151	0.972626
GOTERM_MF_DIRECT	GO:0004535~poly(A)-specific ribonuclease activity	2	1.53846	0.0820046	CNOT1, NOCT	125	13	18908	23.2714	1	1	0.985207
GOTERM_MF_DIRECT	GO:0016887~ATPase activity	6	4.61538	0.0837432	DDX3X, IGHMBP2, MYH9, DDX21, KIF21A, MYH4	125	354	18908	2.5638	1	1	0.985207
GOTERM_MF_DIRECT	GO:0003677~DNA binding	14	10.7692	0.0988965	TCF7L2, PARP4, DDX3X, ZFAND6, IGHMBP2, FOS, NR3C1, BACH2, RPL7, APEX1, KAT6A, HNRNPA1, NFE2L1, PPARD	125	1336	18908	1.5851	1	1	0.985207

## Sheet: KEGG
Category	Term	Count	%	PValue	Genes	List Total	Pop Hits	Pop Total	Fold Enrichment	Bonferroni	Benjamini	FDR
KEGG_PATHWAY	hsa05416:Viral myocarditis	4	3.07692	0.011292	LAMA2, EIF4G3, MYH6, EIF4G1	65	60	8205	8.41538	0.879035	1	1
KEGG_PATHWAY	hsa05410:Hypertrophic cardiomyopathy	4	3.07692	0.0328958	LAMA2, MYL3, MYH6, TTN	65	90	8205	5.61026	0.998014	1	1
KEGG_PATHWAY	hsa05414:Dilated cardiomyopathy	4	3.07692	0.0387232	LAMA2, MYL3, MYH6, TTN	65	96	8205	5.25962	0.999355	1	1
KEGG_PATHWAY	hsa00470:D-Amino acid metabolism	2	1.53846	0.0459113	DGLUCY, GLS	65	6	8205	42.0769	0.99984	1	1
KEGG_PATHWAY	hsa04152:AMPK signaling pathway	4	3.07692	0.0681733	STRADA, INSR, TSC1, ACACB	65	121	8205	4.17292	0.999998	1	1
