# Supplementary material for: Effect of 11-Deoxycorticosterone in the Transcriptomic Response to Stress in Rainbow Trout Skeletal Muscle
Source: Genes (Basel). 2023 Feb 17;14(2):512. doi: 10.3390/genes14020512 (PMC9957386; doi:10.3390/genes14020512)
Supplement: Supplementary file 1 [file genes-14-00512-s001.zip › SupplementaryTableS4.xlsx]

## Sheet: DOC vs mifepristone + DOC
Name	Chromosome	Region	Max group mean	Log₂ fold change	Fold change	P-value	FDR p-value	Bonferroni	GeneID	RefSeq
LOC110486120_2	NC_035089.1	complement(join(28914397..28915044,28915168..28915277,28915560..28915692,28916621..28916689,28933703..28933739))	18.9117	12.8195	7228.6	4.38759e-09	5.01669e-05	0.000250834	110486120	XM_021557489.1
mybpc1_3	NC_035097.1	complement(join(14933192..14934072,14935895..14936081,14937656..14937792,14938238..14938397,14938557..14938696,14938995..14939190,14939292..14939380,14941067..14941234,14941386..14941520,14942163..14942351,14942436..14942700,14943831..14943967,14944060..14944166,14944432..14944597,14944724..14944890,14945118..14945223,14945389..14945513,14945946..14945954,14948714..14948846,14948999..14949162,149…	1.40755	11.2443	2425.98	3.44218e-07	0.00196786	0.0196786	110500059	XM_021577202.1
LOC110494723_6	NC_035093.1	complement(join(66624328..66625563,66625739..66626065,66627324..66627620,66627730..66627922,66628066..66628151,66628300..66628608,66628691..66628819,66628965..66629144,66629342..66629638,66630175..66630468,66630583..66630724,66630954..66631078,66632657..66632893,66634392..66634478,66637414..66638088,66638236..66638508,66638780..66638948,66640122..66640235,66640389..66640569,66642015..66642105,666…	0.872114	10.9422	1967.62	4.51485e-06	0.00921819	0.258109	110494723	XM_021570034.1
LOC110497570_3	NC_035095.1	complement(join(23505988..23506564,23506794..23507641,23507783..23507881,23508076..23508251,23508495..23508670,23509366..23513396,23516300..23516470))	0.654526	10.6328	1587.84	6.57856e-07	0.00269823	0.0376089	110497570	XM_021573737.1
LOC110503546_4	NC_035100.1	complement(join(3658385..3659618,3659902..3660153,3661484..3662913,3663156..3663784,3664172..3664281,3664579..3664642,3664799..3664919,3665043..3665149,3672390..3672625))	0.831634	10.4672	1415.64	1.34273e-06	0.00417522	0.0767626	110503546	XM_021581928.1
LOC110504938_3	NC_035101.1	complement(join(24381615..24385118,24385257..24385540,24385652..24385829,24388459..24388564,24388712..24388759,24389020..24389124,24389212..24389392,24389481..24389607,24391365..24391657,24391809..24391939,24401165..24401283,24414662..24414766,24415901..24415981,24416738..24416846,24418861..24419024,24419387..24419467,24420023..24420178,24435602..24435665))	0.557461	10.2858	1248.35	1.27111e-05	0.0151392	0.726681	110504938	XM_021583829.1
acacb_8	NC_035087.1	join(43186123..43186433,43191104..43191236,43191449..43191587,43191783..43191892,43192087..43192168,43192315..43192413,43197728..43197837,43198131..43198241,43198467..43198676,43198901..43199071,43199290..43199451,43199559..43199722,43200043..43200193,43200306..43200409,43202498..43202579,43202773..43202918,43203055..43203205,43203321..43203455,43203776..43203922,43204225..43204413,43205096..4320…	0.418109	10.2739	1238.11	7.24655e-06	0.0115077	0.414278	110535755	XM_021620992.1
ppfibp1_1	NC_035077.1	join(37726172..37726430,37741547..37741631,37745474..37745685,37752355..37752444,37752982..37753095,37753226..37753351,37755887..37755979,37757415..37757532,37762281..37762342,37762533..37762617,37765383..37765528,37765953..37766062,37767135..37767195,37767296..37767328,37767870..37768038,37774917..37775076,37776825..37776962,37777130..37777280,37782128..37782239,37782529..37782617,37793636..3779…	0.49247	10.2052	1180.54	3.86809e-06	0.00819018	0.221135	110522805	XM_021601258.1
LOC110501832_2	NC_035098.1	join(37014668..37014813,37018195..37018379,37019791..37019952,37021024..37021133,37023048..37023219,37023812..37024022,37027935..37028024,37029808..37029946,37031707..37031864,37032079..37032190,37032394..37032541,37034799..37034966,37035220..37035279,37035418..37035547,37035839..37036019,37036279..37036353,37036460..37036567,37036668..37036808,37037639..37037765,37038041..37038708,37038832..3703…	0.383872	10.0342	1048.54	9.58311e-06	0.0124513	0.547857	110501832	XM_021579674.1
LOC110527193_3	NC_035083.1	complement(join(2384933..2386636,2386795..2386917,2387028..2387186,2387618..2387647,2388537..2388616,2389426..2389531,2390776..2390985,2391101..2391190,2391321..2391443,2391741..2391803,2404363..2404437,2404630..2404707,2405086..2405125,2406077..2406129,2406825..2407015,2408009..2408144,2408242..2408310,2410193..2410372,2421286..2421480))	0.652395	9.93956	981.988	1.3706e-05	0.0156711	0.783556	110527193	XM_021608347.1
tep1_2	NC_035084.1	complement(join(69655626..69657283,69657394..69657498,69657598..69657680,69657798..69657912,69658032..69658131,69658228..69658359,69658563..69658684,69658793..69658923,69659029..69659164,69659280..69659365,69659484..69659613,69659827..69659931,69660066..69660173,69660651..69660808,69660926..69661147,69661244..69661403,69661492..69661548,69661783..69661995,69662112..69662264,69662356..69662455,696…	0.236292	9.79749	889.895	4.02414e-05	0.0304626	1	110530561	XM_021613745.1
LOC110486632_3	NC_035089.1	join(45078991..45079109,45080131..45080271,45082158..45082295,45082904..45083032,45083202..45083286,45083375..45083481,45083707..45083857,45084572..45084676,45084779..45084870,45085010..45085252,45085669..45085879,45086000..45086091,45086231..45086473,45086837..45087166,45088375..45088617,45088887..45089132,45089348..45090136)	0.631747	9.7635	869.175	8.61572e-06	0.0117274	0.492552	110486632	XM_021558378.1
LOC110535899_2	NC_035087.1	complement(join(48591277..48594645,48597452..48597511,48598377..48598493,48602024..48602126,48602308..48602455,48602672..48602767,48603466..48603556,48607445..48607566,48607723..48607889,48609554..48609729,48609965..48610038,48613755..48613962,48614263..48615905,48616023..48616161,48616363..48616528,48623123..48623320))	0.302679	9.68828	825.016	2.5534e-05	0.0238185	1	110535899	XM_021621266.1
LOC110492434_1	NC_035092.1	join(56153933..56154138,56154805..56155086,56155212..56155346,56155585..56155685,56155805..56155850,56156005..56156127,56156301..56156572,56156644..56156714,56156826..56156912,56165034..56165136,56165336..56165440,56165603..56165866,56166008..56169278)	0.407023	9.67429	817.054	1.19593e-05	0.014863	0.6837	110492434	XM_021566753.1
LOC110534106_1	NC_035086.1	join(42576382..42577234,42580500..42580602,42580882..42581026,42583574..42583656,42583762..42583869,42584082..42584221,42584379..42584586,42584953..42585074,42586760..42586816,42586985..42587695,42587845..42588020,42588133..42591318)	0.30847	9.48299	715.591	3.84404e-05	0.0301041	1	110534106	XM_021618779.1
LOC110534019_5	NC_035086.1	complement(join(40594359..40595438,40597025..40597153,40597285..40597380,40597926..40598087,40599078..40599206,40599720..40599860,40599984..40600121,40600247..40600375,40600514..40600597,40601138..40601308,40601458..40601586,40603303..40603422,40603992..40604114,40604618..40604740,40605238..40605357,40605481..40605609,40605710..40605841,40608155..40608283,40608430..40608516,40608662..40608731,406…	0.335666	9.4701	709.226	1.96552e-05	0.0200655	1	110534019	XM_021618644.1
LOC110521378_3	NC_035080.1	complement(join(10945955..10947018,10949892..10949960,10951469..10956246,10980413..10980462,10981048..10981335))	0.287136	9.46579	707.108	4.84967e-05	0.0342285	1	110521378	XM_021598890.1
LOC110502002_2	NC_035098.1	join(23280993..23281269,23281938..23282107,23282310..23282426,23285976..23286039,23286207..23286368,23286701..23286825,23287953..23288076,23288273..23288499,23290303..23290996,23291120..23291315,23291426..23293950)	0.393127	9.4576	703.106	4.04967e-05	0.0304626	1	110502002	XM_021579886.1
LOC110486690_2	NC_035089.1	join(46053178..46053272,46053589..46053667,46053848..46053905,46054942..46054970,46058398..46058500,46058623..46058744,46058949..46059057,46059251..46059374,46059450..46059621,46059715..46059819,46059948..46060198,46060285..46060327,46060451..46061400)	0.729445	9.33588	646.219	3.09383e-05	0.0267986	1	110486690	XM_021558462.1
LOC110537706_8	NC_035088.1	complement(join(44328112..44329231,44329358..44329792,44330489..44331067,44331343..44331506,44332027..44332185,44338710..44338883,44339244..44339448,44339975..44340148,44343090..44343226,44346929..44347102,44347298..44347447,44347639..44347857,44353767..44354010,44354425..44354684,44354923..44355078,44355294..44355469,44355596..44355670,44355807..44355906,44356050..44356158,44357419..44357493,443…	0.321724	9.31196	635.595	6.38314e-05	0.0380122	1	110537706	XM_021623965.1
LOC110508720_3	NC_035104.1	complement(join(20559234..20560577,20561816..20561954,20562108..20562194,20562447..20562530,20562669..20562753,20568593..20568675,20569018..20569164,20571958..20572006,20574082..20574203,20580820..20581127,20583119..20583676))	0.53104	9.28064	621.943	3.75004e-05	0.0301041	1	110508720	XM_021589468.1
LOC110536272_4	NC_035087.1	join(63650727..63651427,63660826..63661023,63663521..63663645,63668839..63668950,63676586..63676731,63676907..63677046,63679142..63679219,63679326..63679420,63679653..63679778,63679959..63680036,63682450..63682540,63682945..63683042,63685084..63685110,63692229..63695515)	0.286482	9.26435	614.959	7.58597e-05	0.0414844	1	110536272	XM_021621968.1
LOC110485483_2	NC_035078.1	complement(join(12403099..12404131,12404416..12404630,12405145..12405260,12405410..12405572,12405819..12405893,12406020..12406101,12406955..12407089,12407220..12407392,12407760..12407933,12408389..12408670,12409891..12410013,12412139..12412305))	0.563414	9.22791	599.623	8.44538e-05	0.0424241	1	110485483	XM_021556573.1
LOC110488590_2	NC_035090.1	complement(join(47338583..47339458,47339673..47339807,47340037..47340213,47340528..47340667,47342062..47342085,47342956..47343075,47343774..47343995,47344093..47344264,47344505..47344771,47345052..47345323,47345461..47345785,47345925..47346052,47346375..47346482,47346979..47347131,47347224..47347438,47347673..47347880,47348167..47349523,47349635..47350351,47350491..47350559,47350677..47350801,473…	0.218434	9.22571	598.709	8.26353e-05	0.0424241	1	110488590	XM_021560855.1
LOC110504819_2	NC_035101.1	complement(join(20778093..20779888,20781226..20781434,20781668..20781901,20788354..20788508,20789212..20789366,20789533..20789690,20789839..20789907,20789984..20790088,20790197..20790282,20790516..20790702,20791031..20791155,20791988..20792124))	0.432408	9.21635	594.839	8.60815e-05	0.0424241	1	110504819	XM_021583642.1
LOC110537448_5	NC_035088.1	join(27823395..27823611,27827981..27828058,27829105..27829249,27831762..27831885,27832111..27832273,27832857..27832943,27834201..27834338,27836738..27836814,27837125..27837198,27840214..27840368,27846769..27846896,27847084..27847179,27848464..27848628,27848807..27849036,27849128..27849198,27849407..27849635,27850380..27850619,27850856..27850998,27855900..27855995,27856410..27856588,27857469..2785…	0.322001	9.10947	552.363	0.000115575	0.0492802	1	110537448	XM_021623507.1
LOC110524543_5	NC_035081.1	complement(join(69877660..69879562,69879685..69879878,69880697..69880807,69882048..69882065,69883883..69883951,69884755..69884853,69889379..69889528,69890051..69890258,69893298..69893647,69898364..69898534,69900370..69900582,69901281..69901457,69901579..69901677,69901770..69901931,69902361..69902561,69904268..69904408,69904636..69904904,69909047..69909663,69909826..69909920,69910182..69910369,699…	0.130166	9.0974	547.758	0.000106611	0.0468833	1	110524543	XM_021604303.1
dph2_1	NC_035091.1	complement(join(13285565..13286233,13286421..13286609,13286789..13287478,13287710..13287930,13288671..13288783,13288861..13289018,13289355..13289372))	0.606169	8.94985	494.508	8.56235e-05	0.0424241	1	110489711	XM_021562493.1
LOC110494421_3	NC_035078.1	complement(join(51231177..51234565,51234694..51234803,51236308..51236442,51239827..51239963,51240057..51240206,51241477..51241589,51243958..51244079,51244471..51244691,51244920..51245270,51245509..51245623,51245989..51246186,51246576..51246843))	0.232804	8.94795	493.856	9.26795e-05	0.0441533	1	110494421	XM_021569450.1
ube4b_4	NC_035085.1	complement(join(44629246..44630859,44631818..44631964,44633327..44633501,44634904..44635095,44635815..44635949,44636053..44636197,44636394..44636520,44636792..44637027,44639832..44639930,44640388..44640515,44640846..44640945,44642539..44642677,44644137..44644335,44644625..44644738,44644838..44644936,44652704..44652820,44653618..44653674,44654345..44654428,44654683..44654797,44656983..44657083,446…	0.197184	8.87554	469.683	0.000104473	0.0463742	1	110532328	XM_021616116.1
LOC110501349_1	NC_035098.1	join(9040756..9041079,9044314..9044362,9044489..9044536,9050136..9050315,9050768..9050894,9051001..9051108,9051350..9051449,9051597..9051732,9051948..9052042,9052209..9052307,9052745..9052905,9053122..9053266,9053358..9053502,9058176..9058357,9058539..9058656,9059336..9059492,9059622..9059758,9059943..9062917)	0.754022	7.52487	184.167	2.95015e-13	1.68657e-08	1.68657e-08	110501349	XM_021578868.1
cabin1_2	NC_035082.1	join(23622308..23622512,23623078..23623127,23623354..23623446,23623555..23623668,23623775..23623909,23624074..23624254,23624428..23624557,23624655..23624804,23625004..23625311,23625448..23625625,23625713..23625849,23625943..23626160,23626313..23626385,23626500..23626687,23626924..23627061,23627235..23627426,23627685..23627927,23628034..23628187,23628290..23628405,23628575..23628736,23630056..2363…	0.196813	7.21781	148.86	8.41206e-06	0.0117274	0.480909	110525628	XM_021605914.1
LOC110501768_4	NC_035098.1	join(31679026..31679360,31679395..31679551,31682066..31682188,31684738..31684929,31686971..31687079,31688041..31688294,31688698..31688817,31689041..31689247,31690201..31690373,31690712..31690853,31692557..31692676,31693663..31693854,31694605..31694784,31695778..31695957,31696848..31696973,31697269..31697457,31698103..31698264,31700086..31700235,31708926..31709066,31709196..31709393,31709602..3170…	0.252237	7.08584	135.847	1.83814e-05	0.0191063	1	110501768	XM_021579549.1
LOC110495998_2	NC_035094.1	complement(join(24227753..24228285,24229604..24229831,24231071..24231617,24231797..24231870,24232049..24232130,24232498..24232613,24233539..24233827))	0.874661	7.05973	133.411	6.45272e-05	0.0380305	1	110495998	XM_021571599.1
LOC110525897_1	NC_035082.1	complement(join(34611148..34614246,34614986..34615164,34615563..34615727,34618364..34618513,34622663..34622890,34626105..34626276,34630118..34630202,34635469..34635690,34638353..34638538,34639839..34639871,34641049..34641213,34644191..34644358,34646180..34646360,34651982..34652085,34652811..34652954,34678573..34678788,34823452..34823794))	0.252595	6.85333	115.626	2.62932e-06	0.00601263	0.150316	110525897	XM_021606393.1
filip1_4	NC_035080.1	complement(join(54631702..54632730,54633904..54636748,54652744..54652922,54653432..54653605,54655678..54655807))	0.583872	6.82391	113.293	1.28953e-09	2.81344e-05	7.3721e-05	110522090	XM_021600190.1
LOC110494224_3	NC_035093.1	complement(join(42857614..42857709,42857850..42857951,42859818..42859887,42860047..42860238,42860362..42860526,42860638..42860715,42860852..42860893,42860982..42861059,42861182..42861392,42861558..42861704,42863758..42863874,42864546..42864701))	1.00023	6.77847	109.78	3.97696e-05	0.0304626	1	110494224	XM_021569130.1
LOC110521964_1	NC_035080.1	complement(join(47263020..47263737,47264527..47265159,47265540..47265751))	0.877821	6.7702	109.152	9.15367e-07	0.00348871	0.0523306	110521964	XM_021599984.1
LOC110494673_2	NC_035093.1	complement(join(63832600..63835088,63835282..63835415,63835666..63835748,63835950..63836107,63836270..63836311,63836539..63836627,63837403..63837625,63837726..63837870,63839758..63839827,63851268..63851382,63852633..63852772,63856461..63856580,63857792..63857885,63861697..63861816,63865203..63865265,63865366..63865526,63940848..63941005,63942937..63943265))	0.275852	6.74093	106.96	1.92334e-06	0.00523598	0.109956	110494673	XM_021569948.1
LOC110503515_1	NC_035100.1	join(1340482..1340586,1342024..1342191,1348733..1348839,1350122..1350206,1350566..1350649,1351131..1351324,1352368..1352557,1352850..1352947,1353178..1353358,1355150..1355243,1355656..1355785,1363449..1363638,1363860..1363993,1364275..1366198)	0.38397	6.67117	101.911	6.79337e-06	0.0114227	0.38837	110503515	XM_021581861.1
LOC110520390_2	NC_035079.1	complement(join(68022313..68023387,68025959..68026878))	0.474127	6.30412	79.0188	8.85103e-05	0.0428095	1	110520390	XM_021597678.1
hivep1_2	NC_035090.1	join(17334468..17334552,17337545..17337673,17393970..17394026,17406510..17412322,17412512..17412639,17412779..17412954,17417842..17417940,17419614..17420158,17420513..17422436)	0.256035	6.20062	73.5484	1.55714e-05	0.0169644	0.890199	110488091	XM_021560097.1
LOC110501380_3	NC_035098.1	join(10595679..10595795,10606637..10606839,10634572..10634734,10635638..10635897,10636472..10636683,10642069..10642280,10654617..10654759,10655436..10655616,10655748..10655883,10658276..10658383,10663960..10664140,10665956..10666064,10667490..10667674,10667861..10668089,10668203..10668418,10668809..10668957,10669244..10669438,10672868..10673071,10673309..10673398,10675343..10675509,10677747..1067…	0.219362	6.07304	67.3237	2.59214e-06	0.00601263	0.14819	110501380	XM_021578908.1
LOC110506545_5	NC_035102.1	join(18714659..18715105,18723945..18723978,18733229..18733311,18734232..18734270,18734426..18734548,18735288..18735404,18736656..18736740,18736977..18737184,18738274..18738572,18741865..18749393)	0.218171	6.06466	66.9336	8.37769e-06	0.0117274	0.478944	110506545	XM_021586242.1
LOC110506421_5	NC_035102.1	join(13100807..13101241,13129394..13129465,13133003..13133083,13179447..13179514,13206209..13206354,13212846..13212978,13223761..13223934,13224984..13225184,13226688..13226830,13226935..13227082,13227228..13234492,13234688..13234786,13235183..13235350,13235486..13235578,13235720..13242727)	0.0931246	6.04223	65.9011	5.3789e-05	0.0357757	1	110506421	XM_021586017.1
csnk1a1_4	NC_035090.1	complement(join(45969473..45971375,45975497..45975595,45976181..45976329,45976655..45976761,45977425..45977499,45980500..45980587,45981466..45981605,45989716..45989814,45990005..45990131,46004545..46004651,46005199..46005934))	0.213812	5.87521	58.6969	7.76747e-05	0.0415008	1	110488565	XM_021560823.1
LOC110516983_1	NW_018589220.1	78..1944	0.385604	5.83081	56.9181	6.63356e-05	0.0382585	1	110516983	XM_021595249.1
fgfr2_3	NC_035077.1	complement(join(54271648..54271866,54276821..54276926,54277541..54277678,54295393..54295463,54309295..54309417,54310238..54310428,54315781..54315891,54316485..54316606,54323672..54323814,54324799..54325004,54333214..54333358,54334831..54335021,54337720..54337843,54342208..54342377,54355303..54355377,54355960..54356229,54381705..54381981,54384550..54385252))	0.19975	5.7681	54.4966	0.000101313	0.0463742	1	110525582	XM_021605811.1
thrb_4	NC_035090.1	join(20277151..20277445,20364210..20364266,20364448..20364520,20364806..20364859,20376977..20377077,20377292..20377439,20380854..20381059,20382087..20382173,20384744..20384890,20385566..20385824,20389771..20394525)	0.506405	5.56654	47.3911	9.35832e-06	0.012442	0.535006	110488157	XM_021560231.1
opi-1_1	NC_035105.1	complement(join(5123436..5123528,5123620..5123751,5124362..5124425,5124935..5124949))	5.93481	5.54454	46.6736	6.02944e-05	0.0366699	1	100136159	NM_001124445.1
LOC110538223_13	NC_035088.1	complement(join(68227622..68231929,68232499..68232629,68232911..68233054,68235034..68235120,68235252..68235319,68244433..68246952,68250712..68250747,68251854..68251931,68261082..68261097))	0.258128	5.51201	45.6333	4.56715e-05	0.0334743	1	110538223	XM_021624893.1
LOC110534312_2	NC_035086.1	complement(join(50272897..50273909,50274341..50274422,50274589..50275471,50275811..50276062,50276426..50276612,50282730..50283036,50283912..50284199,50285302..50285518,50288717..50289001,50289258..50289410,50289855..50290008,50290685..50290939,50291379..50291491,50291608..50291682,50291894..50291968,50292181..50292328,50292584..50292708,50294510..50294741,50295165..50295332,50297778..50297962,502…	0.308596	5.20913	36.9917	2.30406e-05	0.0227105	1	110534312	XM_021619094.1
LOC110521967_1	NC_035080.1	complement(join(47338857..47340017,47354603..47355184,47356223..47357403))	0.3563	4.44038	21.7114	6.93393e-05	0.0390624	1	110521967	XM_021599986.1
LOC110517049_2	NC_035079.1	join(31545335..31545612,31549438..31549564,31565663..31565767,31576240..31576399,31580085..31580242,31580815..31580907,31582042..31582130,31582913..31582957,31589554..31589694,31590677..31590838,31593381..31593522,31599776..31599975,31600359..31600412,31601579..31601706,31604869..31605052,31605362..31605536,31605844..31605965,31607569..31607756,31612989..31613115,31614007..31614191,31614321..3161…	3.93624	4.3586	20.5149	3.08623e-09	4.41091e-05	0.000176436	110517049	XM_021595286.1
cerk_1	NC_035080.1	join(8325450..8325781,8342894..8343028,8344160..8344282,8345349..8345474,8346147..8346213,8346450..8346595,8347161..8347235,8347660..8347812,8347920..8348025,8348132..8348217,8348341..8348546,8348699..8348910,8349050..8349579)	5.50795	4.07848	16.8945	5.45475e-07	0.00259869	0.0311843	110521313	XM_021598796.1
LOC110501281_9	NC_035098.1	join(5427095..5427451,5431572..5432690,5434124..5434393,5434909..5435169,5435380..5435691,5436290..5436556,5436692..5436967,5437169..5437444,5437742..5438017,5438322..5438597,5442142..5442417,5450427..5450702,5451755..5452030,5452631..5452906,5453218..5453493,5454154..5454438,5455024..5455299,5455551..5455823,5455987..5456262,5456465..5456740,5457038..5457313,5462659..5462934,5463054..5463323,546…	0.671617	3.59389	12.0744	7.8014e-06	0.0117274	0.445998	110501281	XM_021578723.1
LOC100135901_1	NC_035087.1	complement(join(6443816..6443942,6444436..6444484,6444812..6444946,6445065..6445160,6445260..6445364,6445516..6445812,6445914..6446117,6446225..6446533,6446616..6446740,6447009..6447174,6447832..6448015,6448798..6448994,6449080..6449198,6449296..6449422,6449530..6449919,6450012..6450102,6450178..6450323,6450418..6450594,6450682..6450924,6451150..6451405,6451495..6451631,6452170..6452293,6452393..…	124.065	3.57211	11.8936	1.47638e-09	2.81344e-05	8.44032e-05	100135901	XM_021620081.1
mybpc1_4	NC_035097.1	complement(join(14933192..14934072,14935895..14936081,14937656..14937792,14938238..14938397,14938557..14938696,14938995..14939190,14939292..14939380,14941067..14941234,14941386..14941520,14942163..14942351,14942436..14942700,14943831..14943967,14944060..14944166,14944432..14944597,14944724..14944890,14945118..14945223,14945389..14945513,14945946..14945954,14948714..14948846,14948999..14949162,149…	7.07699	3.08921	8.51031	0.000115291	0.0492802	1	110500059	XM_021577201.1
actc1_1	NC_035095.1	join(34069655..34069749,34070508..34070650,34070847..34071171,34071257..34071418,34071966..34072157,34073105..34073286,34073536..34073879)	58.6985	3.06035	8.34173	1.12776e-06	0.00402956	0.0644729	110497758	XM_021574102.1
LOC110491217_1	NC_035092.1	join(1261570..1261746,1262030..1262419,1262541..1262667,1262856..1263016)	76.2824	3.00423	8.02351	6.61831e-06	0.0114227	0.378362	110491217	XM_021564567.1
LOC110489723_1	NC_035078.1	complement(join(25618447..25619283,25619442..25619558,25619815..25627070,25627580..25630924,25632563..25632661,25632775..25632876,25633000..25633083,25633343..25633699,25633966..25634104,25634289..25634470,25636318..25636475,25637712..25637895,25638675..25638801,25639053..25639210,25639450..25639602,25639928..25640053,25640199..25640294,25640534..25640638,25640849..25641010,25641180..25641257,256…	0.34421	2.90643	7.49762	5.46132e-05	0.0357757	1	110489723	XM_021562608.1
smpx_1	NC_035091.1	join(335071..335138,343147..343233,344971..345134,346911..347693)	9.56683	2.46493	5.52099	2.23625e-06	0.00581111	0.127844	110489506	XM_021562221.1
atp2a1_1	NC_035088.1	join(58402964..58403076,58403279..58403415,58404765..58404782,58407862..58407944,58410126..58410248,58413086..58413166,58413690..58413775,58414039..58414194,58414941..58415082,58415352..58415518,58419084..58419172,58419280..58419382,58419677..58419808,58420074..58420199,58420361..58420474,58420765..58420876,58421100..58421323,58421518..58421738,58422018..58422220,58425337..58425422,58426314..5842…	73.9477	2.44293	5.43744	2.98284e-05	0.0262348	1	110537910	XM_021624379.1
LOC110490277_1	NC_035091.1	complement(join(47681549..47681983,47683496..47684131,47684333..47684679,47684929..47685729))	3.7289	2.41996	5.35157	8.79959e-05	0.0428095	1	110490277	XM_021563573.1
LOC100136149_1	NC_035091.1	join(17565051..17565117,17565247..17565290,17567105..17567313,17567662..17567805,17567897..17568053,17568139..17568166,17568259..17568364,17568492..17568584,17569129..17569192,17569283..17569381,17569795..17569898,17569996..17570134,17570236..17570354,17570537..17570686,17570778..17570948,17571091..17571400,17571514..17571587,17571783..17571988,17572089..17572212,17573799..17573935,17574024..1757…	29.8009	2.37367	5.18258	0.000103125	0.0463742	1	100136149	XM_021562690.1
LOC110488739_1	NC_035090.1	join(51653626..51653782,51667352..51667533,51668055..51668232,51668838..51669007,51669246..51669432,51669622..51670343)	9.35067	2.19066	4.56513	5.00985e-05	0.0348795	1	110488739	XM_021561076.1
LOC110521013_1	NC_035080.1	complement(join(41102253..41102590,41105879..41105996,41106602..41106719,41108304..41108437,41111462..41111571,41112076..41112187,41112349..41112474,41112622..41112753,41112909..41113011,41113103..41113191,41118082..41118248,41118524..41118665,41119053..41119208,41119449..41119534,41120079..41120159,41123908..41124046,41124430..41124534,41126611..41126693,41129107..41129124,41130302..41130438,411…	17.1665	2.16623	4.48849	0.000101939	0.0463742	1	110521013	XM_021598453.1
LOC110522379_2	NC_035080.1	complement(join(67262978..67265252,67266833..67266974,67267785..67268358,67273434..67273605,67274730..67274975,67275482..67275637,67278214..67278383,67280470..67280763,67282434..67282681,67282809..67283826))	8.21339	1.99748	3.99301	1.38763e-06	0.00417522	0.0793292	110522379	XM_021600737.1
LOC110498775_1	NC_035096.1	join(20864067..20864110,20869589..20869754,20870012..20870148,20870262..20870305,20871969..20872068,20872157..20872237,20872352..20872448,20872573..20872621,20872718..20872732,20872965..20873109,20873769..20873874,20875592..20875698,20884319..20884439,20884695..20884774,20889441..20889674,20890711..20890991)	4.97365	1.95071	3.86565	5.30277e-06	0.0101051	0.303154	110498775	XM_021575397.1
LOC110520088_1	NC_035079.1	join(52175740..52176877,52177047..52177204,52177300..52177407,52177563..52177748,52177829..52177975,52178147..52178445)	17.6433	1.87295	3.66281	9.46619e-05	0.044725	1	110520088	XM_021597125.1
LOC110534843_1	NC_035078.1	join(20051299..20051412,20054609..20055761,20064000..20064216,20067433..20067453,20068263..20068347,20068468..20068571,20068815..20068910,20072031..20072111,20072431..20072549,20072897..20073191,20073770..20073926,20074813..20074959,20077101..20077222,20077636..20077778,20078378..20078615,20079156..20079162,20079942..20080082,20080371..20080449,20080860..20080871,20081180..20081287,20083536..2008…	2.17495	1.80041	3.4832	1.50856e-05	0.0169104	0.862429	110534843	XM_021619784.1
LOC110493767_1	NC_035093.1	join(19310802..19311111,19320885..19321160,19321993..19322223,19323446..19323524,19323887..19324115,19324364..19324451,19325054..19325155,19327023..19327196,19327729..19327828,19329960..19330009,19330572..19330627,19330749..19330857,19331231..19331347,19333563..19336191)	1.82105	-1.56884	-2.96667	8.911e-05	0.0428095	1	110493767	XM_021568237.1
LOC110525971_1	NC_035082.1	complement(join(37923728..37924556,37924760..37924970,37925091..37925192,37925312..37925472))	97.0298	-1.57572	-2.98085	5.69468e-05	0.0357757	1	110525971	XM_021606514.1
ga45b_1	NC_035077.1	complement(join(12239596..12240462,12240647..12240872,12241015..12241116,12241314..12241551))	16.4116	-1.68961	-3.22569	0.000103998	0.0463742	1	100301708	NM_001160537.1
LOC110500000_1	NC_035097.1	complement(join(13468080..13468564,13468662..13468755,13468948..13469513))	9.05696	-1.69885	-3.24643	4.70428e-05	0.0340429	1	110500000	XM_021577095.1
LOC110522489_1	NC_035080.1	join(73112194..73112397,73113672..73113821,73114032..73114398,73114565..73114698,73114875..73115183,73115301..73115466,73115583..73115773,73115895..73116042,73116162..73116430,73116549..73116882,73117121..73117567)	9.08963	-1.8007	-3.48388	3.45204e-05	0.0286014	1	110522489	XM_021600917.1
LOC110521359_1	NC_035080.1	join(10407230..10407452,10409281..10409313,10409467..10409503,10409704..10409829,10410881..10410970,10411482..10411655,10411803..10412307)	260.59	-3.01097	-8.06105	1.30068e-05	0.0151752	0.743587	110521359	XM_021598863.1
LOC110515516_1	NW_018568069.1	join(880..1048,1523..1778,1980..2276)	304.045	-3.05589	-8.31599	3.03956e-07	0.00193077	0.0173769	110515516	XM_021594389.1
LOC110486633_1	NC_035089.1	complement(join(45023709..45023838,45024186..45024305,45025402..45025760,45026722..45026908,45027177..45027312,45027731..45027899,45028179..45028371,45029030..45029080))	4.6432	-4.35053	-20.4005	3.46555e-06	0.00762008	0.198122	110486633	XM_021558384.1
LOC110516214_1	NW_018576072.1	join(19..36,159..254,599..848)	4.87859	-4.74662	-26.8457	6.02063e-06	0.0110685	0.344193	110516214	XM_021594766.1
LOC110487612_1	NC_035090.1	join(31648436..31648444,31657485..31657637,31658014..31658124,31658901..31658990,31662280..31662501,31662767..31663081)	4.82534	-4.96153	-31.1579	4.24911e-07	0.00220834	0.0242918	110487612	XM_021559533.1
LOC110522428_2	NC_035080.1	complement(join(69356957..69358573,69358903..69358994,69359200..69359314,69359588..69359677,69364971..69365047,69365174..69365251,69365337..69365440,69365530..69365633,69365769..69365899,69366085..69366202,69366405..69366530,69366681..69366768,69367060..69367183,69368259..69368436,69379500..69379616,69380756..69380905))	0.580779	-5.00794	-32.1767	1.03285e-05	0.0131216	0.590472	110522428	XM_021600810.1
LOC110498880_1	NC_035096.1	complement(join(6024548..6025577,6026380..6026465,6027057..6027222,6027364..6027450,6027584..6027697,6027784..6027943,6035174..6035291,6039002..6039149,6047250..6049928,6051488..6051625,6051776..6052453,6052624..6052713,6052985..6053053,6053691..6053747,6055506..6055610,6063515..6063641,6067572..6068013,6074453..6074718,6074805..6074956,6085167..6085232,6092821..6092898,6093140..6093284))	0.291787	-5.09146	-34.0942	6.96945e-05	0.0390624	1	110498880	XM_021575557.1
LOC110486068_1	NC_035089.1	join(26359483..26359910,26406622..26406709,26422152..26422241,26422561..26422686,26425114..26425276,26427380..26427471,26427828..26427911,26429943..26430002,26434167..26434318,26434796..26434889,26436699..26436788,26438481..26438626,26440149..26440281,26440393..26440497,26442237..26442343,26442637..26442791,26443139..26443249,26447557..26447668,26450740..26450782,26454508..26454550,26454916..2645…	0.40582	-5.18152	-36.2904	2.48092e-05	0.0238185	1	110486068	XM_021557388.1
LOC110518458_5	NC_035079.1	complement(join(35649459..35650306,35650461..35650577,35650838..35658090,35658589..35661942,35663607..35663705,35663849..35663950,35664063..35664146,35664397..35664753,35665262..35665400,35665583..35665764,35668331..35668488,35670898..35670918,35671277..35671460,35672680..35672806,35673050..35673207,35673454..35673606,35673935..35674060,35674206..35674301,35674533..35674637,35674849..35675010,356…	0.457626	-5.1908	-36.5248	3.39075e-08	0.000276923	0.00193846	110518458	XM_021596116.1
LOC110503722_2	NC_035100.1	complement(join(10313565..10316836,10319732..10319780,10320044..10320088,10321679..10321761,10323925..10324194,10330467..10330573,10331145..10331371,10331650..10331830,10332388..10332497,10332716..10332815,10332916..10333035,10333442..10333678,10333881..10333937,10334144..10334214,10336569..10336634,10337203..10337251,10354093..10354146,10354733..10354930,10371650..10372645))	0.193396	-6.01242	-64.5532	6.69217e-05	0.0382585	1	110503722	XM_021582204.1
LOC110505075_1	NC_035101.1	join(29220109..29220378,29221146..29221808,29221948..29222097,29224640..29224723,29224899..29225062,29225874..29226058,29226346..29226448,29227250..29227376,29227487..29227596,29227817..29227929,29228734..29228852,29229196..29229251,29229501..29229707,29229822..29229945,29230110..29230268,29230930..29231103,29231292..29231402,29231489..29231664,29231826..29231963,29232115..29232219,29232770..2923…	0.153997	-6.12653	-69.8665	0.000107505	0.0469159	1	110505075	XM_021584036.1
LOC110488912_1	NC_035090.1	complement(join(58188767..58191614,58191712..58191803,58194469..58194528,58195929..58195997,58196363..58196428,58196667..58196907,58197388..58197456,58202484..58202582,58202722..58202851,58203132..58203417,58210079..58210196,58212640..58212854,58217261..58217411,58217941..58218087,58219335..58219499,58219872..58220079,58220425..58220683,58222757..58222985,58224480..58224598,58236311..58236576))	0.21153	-6.15333	-71.1766	1.83201e-05	0.0191063	1	110488912	XM_021561373.1
LOC110522332_1	NC_035080.1	complement(join(65068394..65069093,65069172..65069351,65069501..65069647,65069872..65070012,65070136..65070327,65076024..65076129))	0.731375	-6.19863	-73.4471	3.3684e-05	0.0283188	1	110522332	XM_021600654.1
LOC110499419_1	NC_035096.1	complement(join(32924089..32925282,32925584..32925738,32925857..32925928,32926012..32926090,32927060..32927172,32928250..32928398,32928502..32928614,32928705..32928785,32929569..32929687,32929779..32929845,32940790..32940872,32948499..32948650))	0.406638	-6.20622	-73.8344	6.1955e-06	0.0110685	0.354191	110499419	XM_021576558.1
LOC110493827_2	NC_035093.1	join(21259071..21259403,21290520..21290754,21296486..21296565,21303499..21303537,21308253..21308343,21309452..21309489,21313444..21313586,21316053..21316104,21316342..21316450,21316641..21316711,21323175..21323255,21328757..21328880,21328989..21329122,21329312..21329449,21345707..21345860,21346881..21346987,21350550..21350636,21351533..21351598,21351882..21352044,21352128..21352233,21353696..2135…	0.122959	-6.25239	-76.2355	7.95265e-05	0.0418973	1	110493827	XM_021568329.1
LOC110532379_2	NC_035085.1	join(45845146..45845287,45858089..45858484,45860236..45860407,45884478..45884584,45889062..45889256,45890250..45890392,45890752..45890859,45890998..45891102,45891721..45891883,45892651..45892784,45892891..45893039,45893482..45893638,45897566..45897720,45916005..45916131,45919718..45919993,45921033..45921211,45922791..45922984,45923187..45923252,45923453..45926371)	0.263855	-6.27152	-77.2532	1.57273e-05	0.0169644	0.899113	110532379	XM_021616231.1
LOC110527996_4	NC_035083.1	complement(join(44997420..44998452,44998731..44998877,44998983..44999064,44999266..44999412,44999525..44999623,44999837..44999918,45000258..45000383,45000483..45000655,45000770..45000885,45000998..45001200,45001305..45001431,45002662..45002752,45003727..45003869,45004105..45004243,45004594..45004698,45005193..45005429,45005608..45005751,45006026..45006223,45006427..45006591,45006913..45007062,450…	0.313125	-6.36829	-82.6128	1.64132e-07	0.0011729	0.00938324	110527996	XM_021609743.1
LOC110524082_2	NC_035081.1	join(52366385..52366489,52367742..52367960,52368231..52368492,52368725..52368806,52369033..52369186,52369458..52369531,52369801..52369896,52370269..52370391,52370564..52370621,52370692..52370765,52370868..52370937,52371068..52371266,52371461..52371574,52371706..52371810,52372031..52372154,52373568..52373654,52373835..52373954,52374150..52374201,52374325..52374475,52375374..52375501,52375789..5237…	0.305814	-6.37044	-82.7359	5.06393e-05	0.0348795	1	110524082	XM_021603400.1
LOC110517151_1	NW_018591554.1	complement(join(51..308,472..580,894..974,1070..1184))	1.34184	-6.42894	-86.1597	6.00491e-05	0.0366699	1	110517151	XM_021595342.1
mybpc1_2	NC_035097.1	complement(join(14933192..14934072,14935895..14936081,14937656..14937792,14938238..14938397,14938557..14938696,14938995..14939190,14939292..14939380,14941067..14941234,14941386..14941520,14942163..14942351,14942436..14942700,14943831..14943967,14944060..14944166,14944432..14944597,14944724..14944890,14945118..14945223,14945389..14945513,14945946..14945954,14948714..14948846,14948999..14949162,149…	0.244013	-6.70096	-104.038	2.52481e-05	0.0238185	1	110500059	XM_021577198.1
LOC110502000_5	NC_035098.1	complement(join(22942383..22943176,22943431..22943581,22943803..22943871,22943998..22944041,22944161..22944210,22944675..22944892,22945149..22945241,22945323..22945442,22945575..22945691,22945837..22945967,22946121..22946530,22946651..22946878,22947361..22947394,22947526..22947657,22949211..22949347,22951997..22952396,22952542..22952690,22954810..22954877,22955014..22955256,22955831..22955946,229…	0.435982	-6.75239	-107.813	6.60763e-07	0.00269823	0.0377752	110502000	XM_021579874.1
LOC110537706_3	NC_035088.1	complement(join(44328112..44329231,44329358..44329792,44330489..44331067,44331343..44331506,44332027..44332185,44338710..44338883,44339244..44339448,44339975..44340148,44343090..44343226,44346929..44347102,44347298..44347447,44347639..44347857,44353767..44354010,44354425..44354684,44354923..44355078,44355294..44355469,44355596..44355670,44355807..44355906,44356050..44356146,44358321..44358527))	0.268328	-6.75332	-107.882	2.58313e-05	0.0238185	1	110537706	XM_021623968.1
LOC110537096_2	NC_035088.1	complement(join(14045296..14047368,14047479..14047536,14047640..14047790,14048092..14048313,14048502..14048707,14054107..14054109,14054645..14054694,14059898..14059902))	0.441126	-7.04729	-132.265	2.75209e-05	0.0249737	1	110537096	XM_021622865.1
LOC110526379_8	NC_035082.1	complement(join(61530330..61533517,61533613..61533689,61533994..61534171,61534500..61534628,61537289..61537366,61539942..61540049,61540862..61541221,61541584..61541703,61542095..61542232,61542350..61542421,61542693..61542793,61544257..61544456,61545282..61545429,61546721..61546817,61546994..61547120,61547213..61547328,61547441..61547698,61548278..61548378,61548538..61548693,61550756..61550857,615…	0.215245	-7.27213	-154.572	1.79477e-06	0.00513026	0.102605	110526379	XM_021607308.1
LOC110502378_3	NC_035099.1	complement(join(8077822..8080060,8080246..8080357,8080713..8080876,8080966..8081047,8081183..8081394,8081622..8081724,8081826..8081995,8082376..8082583,8082707..8082821,8082943..8083084,8083198..8083392,8083542..8083667,8083839..8083977,8084112..8084197,8084319..8084423,8084595..8084753,8084946..8085058,8085261..8085415,8085710..8085808,8086168..8086208,8086539..8086611,8086736..8086778,8088534..…	0.371146	-7.82412	-226.617	1.21314e-08	0.00011559	0.000693538	110502378	XM_021580358.1
LOC110491729_3	NC_035092.1	join(22913128..22913357,22929141..22929683,22938981..22939015,22946148..22946209,22947941..22948062,22961510..22961624,22964373..22964690,22965170..22965417,22965743..22965872,22976103..22976250,22976449..22976532,22976985..22977071,22977525..22977708,22982573..22982745,22984612..22984767,22985121..22985257,22989042..22989189,22989572..22989717,22989803..22989978,22990599..22990728,22991263..2299…	0.201304	-9.1578	-571.178	8.06154e-05	0.0418973	1	110491729	XM_021565409.1
LOC110534402_2	NC_035086.1	complement(join(55223472..55225032,55225925..55226184,55226320..55226600,55226806..55226909,55227009..55227129,55229112..55229357,55229972..55230142,55230256..55230313,55230611..55230725,55230887..55231085,55231334..55231445,55231789..55231957,55232371..55232579,55234413..55234591,55235302..55235444))	0.30811	-9.24597	-607.174	0.000104642	0.0463742	1	110534402	XM_021619257.1
LOC110503940_1	NC_035100.1	join(18028749..18028801,18034773..18034823,18035079..18035157,18036622..18036730,18036934..18037022,18037176..18037247,18039508..18039637,18039985..18040087,18040180..18040248,18040566..18040758,18049575..18049711,18052145..18052293,18061916..18062045,18068897..18069073,18070565..18070672,18070987..18071073,18086863..18087765)	0.413999	-9.25546	-611.184	0.000115514	0.0492802	1	110503940	XM_021582602.1
LOC110533625_2	NC_035086.1	complement(join(26045999..26046468,26047624..26047742,26048168..26048292,26048431..26048575,26048739..26048940,26054116..26054182,26054489..26054654,26055064..26055134,26055421..26055516,26056363..26056518,26058128..26058304,26059989..26060287,26060554..26060691,26060868..26061020,26061454..26061611,26061892..26062138,26063984..26064892))	0.292347	-9.29209	-626.901	6.58834e-05	0.0382585	1	110533625	XM_021618024.1
rbm12_3	NC_035083.1	join(26257532..26257644,26258345..26258427,26263873..26263960,26265412..26268955)	0.292342	-9.3234	-640.654	0.000104319	0.0463742	1	110527659	XM_021609079.1
dph2_2	NC_035091.1	complement(join(13285565..13286233,13286421..13286609,13286789..13287478,13287710..13287930,13288671..13288783,13288861..13289018,13289368..13289434))	0.555699	-9.32851	-642.927	5.49294e-05	0.0357757	1	110489711	XM_021562492.1
LOC110528916_1	NC_035083.1	join(9548781..9549050,9550164..9550362,9550403..9551360)	0.909809	-9.40885	-679.747	4.76969e-05	0.0340848	1	110528916	XM_021611102.1
smarcd3_1	NC_035087.1	join(34262645..34262912,34297251..34297441,34299067..34299156,34303029..34303071,34304392..34304514,34304999..34305121,34308231..34308326,34313651..34313671,34313989..34314051,34314182..34314283,34316456..34316617,34316882..34316979,34317314..34317506,34318208..34318330,34318413..34318514,34318804..34321370)	0.313691	-9.40921	-679.913	8.04022e-05	0.0418973	1	110535649	XM_021620765.1
tcf7l2_23	NC_035096.1	join(15169559..15170219,15170367..15170433,15170575..15170699,15206627..15206728,15215046..15215105,15250961..15251093,15253813..15253915,15255289..15255375,15259749..15259871,15260037..15260199,15260400..15260507,15261081..15261144,15262112..15262162,15263561..15263633,15267289..15269564)	0.299597	-9.43259	-691.024	8.31515e-05	0.0424241	1	110499059	XM_021575902.1
LOC110538036_8	NC_035088.1	complement(join(62151280..62154233,62158704..62158810,62159023..62159104,62164381..62164473,62164871..62164963,62165401..62165636,62166167..62166257,62166535..62166714,62167167..62167210,62169361..62170602,62172074..62172103,62176654..62176740,62177980..62178180,62191752..62191916))	0.278007	-9.51988	-734.122	0.000116371	0.0492802	1	110538036	XM_021624581.1
LOC110536363_1	NC_035087.1	complement(join(69407805..69411060,69411194..69411332,69411813..69411899,69412195..69412468,69412707..69412815,69415130..69415226,69415608..69415715,69415932..69416005,69416266..69416386,69416757..69417204))	0.319387	-9.52399	-736.218	5.66362e-05	0.0357757	1	110536363	XM_021622114.1
LOC110494722_2	NC_035093.1	complement(join(66565411..66565761,66565885..66566205,66566455..66566751,66567191..66567383,66568159..66568238,66568427..66568555,66568844..66569023,66569229..66569528,66569650..66569943,66570044..66570185,66570372..66570487,66573762..66573809,66577366..66577425,66579649..66579708,66580004..66580240,66580342..66580614,66581780..66581948,66582247..66582360,66582564..66582750,66582853..66582928,665…	0.343893	-9.55247	-750.897	9.72731e-05	0.045582	1	110494722	XM_021570032.1
LOC110534539_12	NC_035086.1	join(64331982..64332261,64346980..64347108,64347421..64347586,64350691..64350907,64351868..64352538,64354575..64354669,64354925..64355237,64357716..64357805,64358978..64359071,64359447..64359564,64362700..64362828,64363270..64365389)	0.303761	-9.57274	-761.522	4.27661e-05	0.0317519	1	110534539	XM_021619432.1
LOC110495902_1	NC_035094.1	join(18276253..18276327,18277582..18277696,18277955..18278150,18278439..18278625,18279329..18279490,18280485..18280581,18280707..18280875,18281025..18281157,18283035..18283219,18283820..18284863)	0.641858	-9.60309	-777.713	2.9428e-05	0.0262348	1	110495902	XM_021571420.1
LOC110494035_2	NC_035093.1	complement(join(34070380..34072911,34074236..34074479,34077396..34077547,34077768..34078784,34079440..34079898,34080417..34080569,34082686..34082898,34119710..34119960,34120074..34120511))	0.267266	-9.61049	-781.711	5.57468e-05	0.0357757	1	110494035	XM_021568715.1
LOC110533944_3	NC_035086.1	complement(join(38821631..38823075,38823244..38823394,38823634..38823817,38823934..38824090,38824200..38825254,38825395..38825715,38825819..38825977,38826085..38826354,38826468..38826576,38826714..38826957,38827104..38827257,38827386..38827766,38827886..38828087,38828184..38828305,38828433..38828686,38828818..38829420,38830367..38830575))	0.273836	-9.61617	-784.792	7.63333e-05	0.0414844	1	110533944	XM_021618533.1
LOC110537426_5	NC_035088.1	complement(join(26973197..26974691,26975347..26975458,26975763..26975917,26976012..26976253,26976625..26976846,26976996..26977279,26978440..26978597,26981806..26982072,26982261..26982493,26982638..26982819,26983103..26983368,26983675..26983804,26983915..26984142,26985987..26986142,26986227..26986404,26986645..26986783,26986875..26987076,26987219..26987378,26987466..26987585,26987830..26988151,269…	0.219553	-9.65979	-808.884	8.51398e-05	0.0424241	1	110537426	XM_021623463.1
LOC110504938_5	NC_035101.1	complement(join(24381615..24385118,24385257..24385540,24385652..24385829,24388459..24388564,24388712..24388759,24389020..24389124,24389212..24389392,24389481..24389607,24391365..24391657,24391809..24391939,24401165..24401283,24410864..24410962,24411936..24412046,24414662..24414766,24415901..24415981,24416738..24416846,24418861..24419024,24419387..24419467,24420023..24420178,24435602..24435665))	0.270584	-9.69364	-828.088	3.72282e-05	0.0301041	1	110504938	XM_021583826.1
LOC110519933_6	NC_035079.1	complement(join(39780045..39783237,39783687..39783817,39784010..39784880,39785036..39785153,39785380..39785505,39785728..39785881,39785973..39786160,39786335..39786467,39787449..39787653,39787915..39788124,39788386..39788492,39789024..39789169,39791535..39791880,39792714..39792887,39793217..39793306,39793586..39793826,39794527..39794661,39794859..39795467,39795611..39795829,39799409..39801000))	0.1716	-9.70745	-836.051	7.69184e-05	0.0414844	1	110519933	XM_021596810.1
LOC110503557_1	NC_035100.1	join(4067129..4067402,4067612..4067793,4069238..4069594,4069846..4069953,4070412..4074566)	0.30729	-9.71455	-840.175	7.36968e-05	0.0409046	1	110503557	XM_021581947.1
LOC110502949_1	NC_035099.1	complement(join(39863440..39865390,39866985..39867124,39867279..39867447,39867602..39867750,39868116..39868286,39868445..39868673,39868846..39868994,39869579..39869689,39880704..39881223))	0.497617	-9.78491	-882.167	5.38873e-05	0.0357757	1	110502949	XM_021581294.1
cabin1_3	NC_035082.1	join(23622308..23622512,23623078..23623127,23623354..23623446,23623555..23623668,23623775..23623909,23624074..23624254,23624428..23624557,23624655..23624804,23625004..23625311,23625448..23625625,23625713..23625849,23625943..23626160,23626313..23626385,23626500..23626687,23626924..23627061,23627235..23627426,23627685..23627927,23628034..23628187,23628290..23628405,23628575..23628736,23630056..2363…	0.227435	-9.89702	-953.458	2.04449e-05	0.0205055	1	110525628	XM_021605913.1
LOC110498014_4	NC_035095.1	complement(join(43210896..43211814,43216099..43216284,43216534..43216726,43216843..43217331,43217462..43217542,43217647..43217788,43217956..43218024,43218132..43218212,43218779..43219023,43219155..43219460,43219580..43219819,43219929..43220011,43220326..43220496,43222510..43222632,43222788..43222877,43223874..43224201))	0.409809	-9.91144	-963.033	5.99255e-05	0.0366699	1	110498014	XM_021574545.1
tsc1_4	NC_035082.1	complement(join(45081216..45083469,45084785..45084961,45085242..45085429,45092972..45093094,45093308..45093418,45097809..45097991,45098323..45098489,45099998..45100068,45100356..45100947,45101219..45101323,45103193..45103250,45103669..45103748,45103938..45104106,45105075..45105187,45105647..45105834,45106039..45106112,45106234..45106388,45106933..45107077,45107352..45107504,45108015..45108118,451…	0.270623	-9.9229	-970.714	6.1788e-05	0.0371827	1	110526086	XM_021606698.1
LOC110528515_3	NC_035083.1	complement(join(67830417..67832980,67833338..67833426,67833899..67834026,67834289..67834584,67836612..67836704,67837305..67837793,67837950..67838006,67838216..67838493,67840391..67840514,67840738..67840995,67841207..67841557,67841665..67841814,67841936..67842010,67842178..67842487,67842646..67842755,67843143..67843260,67843432..67843856,67847867..67847905,67848745..67848932,67851460..67851518,678…	0.211926	-9.94388	-984.934	3.8166e-05	0.0301041	1	110528515	XM_021610623.1
LOC110500182_1	NC_035097.1	join(19561676..19561980,19566538..19566797,19568557..19568699,19572691..19572774,19573064..19573224,19574377..19574450,19575128..19578418)	0.36356	-9.9587	-995.098	5.58082e-05	0.0357757	1	110500182	XM_021577386.1
LOC110503515_3	NC_035100.1	join(1340520..1340596,1342024..1342191,1348733..1348839,1350122..1350206,1350566..1350649,1351131..1351324,1352368..1352557,1352850..1352947,1353178..1353358,1355150..1355243,1355656..1355785,1363449..1363638,1363860..1363993,1364275..1366198)	0.554889	-10.0289	-1044.68	7.06098e-06	0.0115077	0.403669	110503515	XM_021581862.1
LOC110508784_5	NC_035104.1	join(24470860..24471407,24516312..24516413,24557000..24557180,24561569..24561768,24562399..24562542,24573524..24573618,24580822..24581023,24581288..24581513,24585346..24585485,24585686..24585814,24590131..24590166,24601106..24601294,24603177..24603347,24608210..24608366,24613041..24613215,24614139..24614290,24617154..24617198,24619998..24620228,24621127..24621355,24623283..24623402,24632775..2463…	0.260659	-10.1814	-1161.21	3.33689e-05	0.0283188	1	110508784	XM_021589606.1
LOC110537076_5	NC_035088.1	complement(join(13619979..13622424,13622659..13622852,13623011..13623225,13623393..13623479,13623593..13623687,13623875..13624021,13624106..13624180,13624610..13624709,13625664..13625735,13625845..13625957,13626387..13626522,13626755..13626886,13627086..13627255,13627441..13627611,13627696..13627896,13628187..13628332,13631132..13631229,13631470..13631652,13631759..13631912,13632248..13632353,136…	0.294114	-10.1829	-1162.43	1.24716e-05	0.0151392	0.712992	110537076	XM_021622830.1
LOC110508875_1	NC_035079.1	join(14084748..14085294,14085566..14085833,14087841..14088293,14090484..14090764,14090882..14093607)	0.556304	-10.2345	-1204.7	8.60388e-06	0.0117274	0.491875	110508875	XM_021589752.1
LOC110491996_4	NC_035078.1	join(41058662..41058805,41058914..41059002,41059261..41059322,41059579..41059815,41061408..41061583,41065671..41065838,41071256..41071439,41073246..41073338,41077787..41077888,41078000..41078069,41078370..41078454,41080824..41081021,41081274..41083557)	0.662925	-10.2852	-1247.86	8.10557e-06	0.0117274	0.463387	110491996	XM_021565922.1
tmem131l_3	NC_035086.1	join(50581826..50582092,50583000..50583070,50603372..50603412,50629546..50629617,50632936..50633059,50633577..50633693,50634937..50635041,50638608..50638685,50640113..50640293,50641845..50641903,50642004..50642109,50644286..50644391,50644632..50644776,50645134..50645307,50647211..50647277,50647423..50647540,50647740..50647809,50648074..50648183,50648576..50648645,50651131..50651255,50651761..5065…	0.588729	-10.6146	-1567.89	1.37311e-06	0.00417522	0.0784992	110534318	XM_021619107.1
LOC110531727_1	NC_035085.1	join(13894820..13894918,13895586..13895630,13898085..13898295,13898726..13898856,13899142..13899252,13899471..13900052,13900207..13900300,13900450..13900619,13901618..13901796,13902027..13902147,13902310..13904164)	0.964572	-10.7992	-1781.93	2.43923e-06	0.00601263	0.139448	110531727	XM_021615069.1
LOC110522031_1	NC_035080.1	complement(join(51487146..51488099,51488640..51488784,51488968..51489100,51503840..51503914,51504156..51504291,51506024..51506178,51506271..51506310,51507999..51508183,51508639..51508726,51518185..51518254,51520937..51521064,51521209..51521240,51525076..51525207,51526911..51527019,51533460..51533532,51533671..51533736,51533943..51534052,51540158..51540277,51540748..51540827,51543237..51543334,515…	0.894627	-10.9845	-2026.17	5.28377e-06	0.0101051	0.302068	110522031	XM_021600095.1
