# Supplementary material for: Effect of 11-Deoxycorticosterone in the Transcriptomic Response to Stress in Rainbow Trout Skeletal Muscle
Source: Genes (Basel). 2023 Feb 17;14(2):512. doi: 10.3390/genes14020512 (PMC9957386; doi:10.3390/genes14020512)
Supplement: Supplementary file 1 [file genes-14-00512-s001.zip › SupplementaryTableS5.xlsx]

## Sheet: BP
Category	Term	Count	%	PValue	Genes	List Total	Pop Hits	Pop Total	Fold Enrichment	Bonferroni	Benjamini	FDR
GOTERM_BP_DIRECT	GO:0006936~muscle contraction	8	6.55738	9.91561e-07	ACTA1, MYH2, MYBPC1, LMOD1, MYH13, TNNI1, MYOM2, MYH7	117	88	19333	15.0218	0.000914792	0.00091521	0.00091521
GOTERM_BP_DIRECT	GO:0045214~sarcomere organization	4	3.27869	0.00164338	KLHL41, MYOM2, MYH7, PLEC	117	39	19333	16.9476	0.78087	0.758422	0.758422
GOTERM_BP_DIRECT	GO:0035914~skeletal muscle cell differentiation	4	3.27869	0.00299082	HLF, MYF6, ASB2, KLHL41	117	48	19333	13.7699	0.937002	0.920174	0.920174
GOTERM_BP_DIRECT	GO:0006941~striated muscle contraction	3	2.45902	0.00405398	SMPX, KLHL41, MYH7	117	16	19333	30.9824	0.976469	0.935455	0.935455
GOTERM_BP_DIRECT	GO:0034067~protein localization to Golgi apparatus	3	2.45902	0.00631915	CSNK1D, OBSL1, BICD2	117	20	19333	24.7859	0.997123	1	1
GOTERM_BP_DIRECT	GO:0016055~Wnt signaling pathway	6	4.91803	0.00672934	TCF7L2, DDX3X, CSNK1A1, CSNK1D, TMEM131L, RSPO1	117	197	19333	5.03267	0.998035	1	1
GOTERM_BP_DIRECT	GO:0055007~cardiac muscle cell differentiation	3	2.45902	0.00762298	TSC1, SIK1, ASB2	117	22	19333	22.5326	0.999144	1	1
GOTERM_BP_DIRECT	GO:0000226~microtubule cytoskeleton organization	5	4.09836	0.00914446	PARD3, MAP7, MAPT, MARK4, OBSL1	117	136	19333	6.07497	0.999792	1	1
GOTERM_BP_DIRECT	GO:0055010~ventricular cardiac muscle tissue morphogenesis	3	2.45902	0.00978479	TNNI1, FGFR2, MYH7	117	25	19333	19.8287	0.999886	1	1
GOTERM_BP_DIRECT	GO:0048511~rhythmic process	4	3.27869	0.0111577	PER1, HLF, SIK1, NFKB2	117	77	19333	8.58386	0.999968	1	1
GOTERM_BP_DIRECT	GO:0048741~skeletal muscle fiber development	3	2.45902	0.0148163	ACTA1, KLHL41, PLEC	117	31	19333	15.9909	0.999999	1	1
GOTERM_BP_DIRECT	GO:0016569~covalent chromatin modification	2	1.63934	0.0178934	SETD5, PLEC	117	3	19333	110.16	1	1	1
GOTERM_BP_DIRECT	GO:0030071~regulation of mitotic metaphase/anaphase transition	3	2.45902	0.0186662	SMARCD3, RIOK2, ARID1A	117	35	19333	14.1634	1	1	1
GOTERM_BP_DIRECT	GO:0007049~cell cycle	7	5.7377	0.0220086	CSNK1A1, STRADA, PARD3, SPECC1L, RIOK2, SIK1, MARK4	117	362	19333	3.19524	1	1	1
GOTERM_BP_DIRECT	GO:1990090~cellular response to nerve growth factor stimulus	3	2.45902	0.0262886	CSNK1D, TRPV1, MAPT	117	42	19333	11.8028	1	1	1
GOTERM_BP_DIRECT	GO:0090263~positive regulation of canonical Wnt signaling pathway	4	3.27869	0.028576	DDX3X, CSNK1D, RSPO1, FGFR2	117	110	19333	6.0087	1	1	1
GOTERM_BP_DIRECT	GO:0045663~positive regulation of myoblast differentiation	3	2.45902	0.0323745	SMARCD3, MYF6, ARID1A	117	47	19333	10.5472	1	1	1
GOTERM_BP_DIRECT	GO:0000185~activation of MAPKKK activity	2	1.63934	0.0412585	GADD45B, GADD45G	117	7	19333	47.2112	1	1	1
GOTERM_BP_DIRECT	GO:0060463~lung lobe morphogenesis	2	1.63934	0.0412585	SEC24B, FGFR2	117	7	19333	47.2112	1	1	1
GOTERM_BP_DIRECT	GO:0034605~cellular response to heat	3	2.45902	0.0417166	HSP90AB1, TRPV1, MAPT	117	54	19333	9.17996	1	1	1
GOTERM_BP_DIRECT	GO:0030282~bone mineralization	3	2.45902	0.0417166	ENPP1, LTBP3, FGFR2	117	54	19333	9.17996	1	1	1
GOTERM_BP_DIRECT	GO:0050808~synapse organization	3	2.45902	0.0489307	PPFIBP1, TSC1, MAPT	117	59	19333	8.402	1	1	1
GOTERM_BP_DIRECT	GO:0031532~actin cytoskeleton reorganization	3	2.45902	0.0519342	GAB1, ASB2, PLEC	117	61	19333	8.12652	1	1	1
GOTERM_BP_DIRECT	GO:0045597~positive regulation of cell differentiation	3	2.45902	0.0519342	SMARCD3, HSP90AB1, ARID1A	117	61	19333	8.12652	1	1	1
GOTERM_BP_DIRECT	GO:0006942~regulation of striated muscle contraction	2	1.63934	0.0527335	TNNI1, ATP2A1	117	9	19333	36.7198	1	1	1
GOTERM_BP_DIRECT	GO:0014883~transition between fast and slow fiber	2	1.63934	0.0527335	TNNI1, MYH7	117	9	19333	36.7198	1	1	1
GOTERM_BP_DIRECT	GO:0007010~cytoskeleton organization	4	3.27869	0.0577419	SVIL, GAN, MICAL2, OBSL1	117	146	19333	4.5271	1	1	1
GOTERM_BP_DIRECT	GO:0003334~keratinocyte development	2	1.63934	0.0584199	FOSL2, PLEC	117	10	19333	33.0479	1	1	1
GOTERM_BP_DIRECT	GO:0045944~positive regulation of transcription from RNA polymerase II promoter	13	10.6557	0.0591872	TCF7L2, SMARCD3, DDX3X, HLF, THRB, EN1, MICAL2, FOSL2, NFKB2, PER1, MYF6, HIVEP1, FGFR2	117	1210	19333	1.7753	1	1	1
GOTERM_BP_DIRECT	GO:0030049~muscle filament sliding	2	1.63934	0.0640724	MYH2, MYH7	117	11	19333	30.0435	1	1	1
GOTERM_BP_DIRECT	GO:0007416~synapse assembly	3	2.45902	0.0662183	MAPT, OBSL1, IGFN1	117	70	19333	7.08168	1	1	1
GOTERM_BP_DIRECT	GO:0071902~positive regulation of protein serine/threonine kinase activity	3	2.45902	0.0678784	DDX3X, HSP90AB1, STRADA	117	71	19333	6.98194	1	1	1
GOTERM_BP_DIRECT	GO:0050679~positive regulation of epithelial cell proliferation	3	2.45902	0.0695522	TCF7L2, GRN, FGFR2	117	72	19333	6.88497	1	1	1
GOTERM_BP_DIRECT	GO:0010917~negative regulation of mitochondrial membrane potential	2	1.63934	0.0752766	TRPV1, MAPT	117	13	19333	25.4214	1	1	1
GOTERM_BP_DIRECT	GO:0030239~myofibril assembly	2	1.63934	0.0808288	LMOD1, KLHL41	117	14	19333	23.6056	1	1	1
GOTERM_BP_DIRECT	GO:0097435~supramolecular fiber organization	2	1.63934	0.0863479	HSP90AB1, MAPT	117	15	19333	22.0319	1	1	1
GOTERM_BP_DIRECT	GO:0090162~establishment of epithelial cell polarity	2	1.63934	0.0863479	PARD3, CYTH1	117	15	19333	22.0319	1	1	1
GOTERM_BP_DIRECT	GO:0046777~protein autophosphorylation	4	3.27869	0.0965666	EIF2AK1, RIOK2, SIK1, FGFR2	117	182	19333	3.63163	1	1	1
GOTERM_BP_DIRECT	GO:0030502~negative regulation of bone mineralization	2	1.63934	0.0972878	ENPP1, LTBP3	117	17	19333	19.4399	1	1	1
GOTERM_BP_DIRECT	GO:0051028~mRNA transport	3	2.45902	0.0980287	NUP98, HNRNPA1, BICD2	117	88	19333	5.63316	1	1	1
GOTERM_BP_DIRECT	GO:0035264~multicellular organism growth	3	2.45902	0.099904	ETNK2, EN1, PLEC	117	89	19333	5.56986	1	1	1

## Sheet: CC
Category	Term	Count	%	PValue	Genes	List Total	Pop Hits	Pop Total	Fold Enrichment	Bonferroni	Benjamini	FDR
GOTERM_CC_DIRECT	GO:0005829~cytosol	62	50.8197	7.83333e-09	RPL3, DDX3X, HSP90AB1, FHL1, LMOD1, GIMAP4, BICD2, GIMAP8, CABIN1, PPP3CC, MPRIP, RIOK2, MYBPC1, STRADA, GAB1, CSNK1D, TSC1, GAPVD1, RBSN, PGM2L1, KLHL41, SRRM1, ACTA1, MYH2, GAN, PARD3, MAPT, NUP98, OBSL1, OSBP2, PLEC, GRAMD1A, NLRX1, ANKRD11, KLC1, ACACB, HIVEP1, MAP7, TNNI1, SNX9, MARK4, CYTH1, SVIL, USP25, SEC24B, CSNK1A1, NRDC, MIB2, TRPV1, UBAC1, AZIN1, NFKB2, PER1, CNOT6, PIKFYVE, ARHGAP31…	119	5520	20580	1.94246	1.79383e-06	1.79383e-06	1.739e-06
GOTERM_CC_DIRECT	GO:0032982~myosin filament	5	4.09836	5.7e-06	MYH2, MYBPC1, MYH13, MYOM2, MYH7	119	21	20580	41.1765	0.00130445	0.00065265	0.0006327
GOTERM_CC_DIRECT	GO:0030016~myofibril	5	4.09836	4.16974e-05	MYH2, MYBPC1, LMOD1, MYH13, MYH7	119	34	20580	25.4325	0.00950346	0.0031829	0.00308561
GOTERM_CC_DIRECT	GO:0031430~M band	4	3.27869	0.000433893	SMPX, OBSL1, KLHL41, MYOM2	119	26	20580	26.6063	0.0946042	0.0235068	0.0227882
GOTERM_CC_DIRECT	GO:0005737~cytoplasm	50	40.9836	0.000513249	RPL3, DDX3X, HSP90AB1, CERK, FHL1, TESK2, TMEM131L, BICD2, SENP7, PPP3CC, RIOK2, STRADA, GAB1, UBE4B, CSNK1D, TSC1, KLHL41, MYH2, GAN, TEP1, SPECC1L, SIK1, MAPT, OBSL1, PVALB, MYH7, PLEC, SMARCD3, OAT, KLC1, MYH13, SNX9, MARK4, CCDC141, HNRNPA1, CYTH1, SVIL, GADD45B, CSNK1A1, EIF2AK1, MIB2, MICAL2, AZIN1, GADD45G, NFKB2, PER1, CNOT6, ETNK2, TRIP6, FGFR2	119	5593	20580	1.54605	0.110917	0.0235068	0.0227882
GOTERM_CC_DIRECT	GO:0005634~nucleus	51	41.8033	0.00150192	SETD5, THRB, RPL3, DDX3X, HSP90AB1, FHL1, TESK2, GPATCH8, CABIN1, SENP7, RIOK2, RSPO1, STRADA, EN1, UBE4B, CSNK1D, TSC1, ARID1A, IGFN1, SRRM1, RFX7, VDAC3, SIK1, MAPT, NUP98, PVALB, HLF, SMARCD3, SMPX, ANKRD11, ACACB, SBNO1, HIVEP1, HIVEP2, HNRNPA1, TCF7L2, SVIL, USP25, GADD45B, CSNK1A1, RPA1, MICAL2, AZIN1, GADD45G, FOSL2, NFKB2, PER1, CNOT6, TRIP6, MYF6, FGFR2	119	6007	20580	1.46829	0.291211	0.0573231	0.0555709
GOTERM_CC_DIRECT	GO:0030017~sarcomere	4	3.27869	0.00233072	ACTA1, MYH2, LMOD1, MYH7	119	46	20580	15.0384	0.413955	0.0762479	0.0739172
GOTERM_CC_DIRECT	GO:0005859~muscle myosin complex	3	2.45902	0.00325976	MYH2, MYH13, MYH7	119	15	20580	34.5882	0.526548	0.0933107	0.0904584
GOTERM_CC_DIRECT	GO:0043034~costamere	3	2.45902	0.00469692	SVIL, SMPX, PLEC	119	18	20580	28.8235	0.659768	0.11951	0.115857
GOTERM_CC_DIRECT	GO:0030018~Z disc	5	4.09836	0.00744496	ASB2, OBSL1, IGFN1, MYH7, PLEC	119	134	20580	6.45303	0.819364	0.170489	0.165278
GOTERM_CC_DIRECT	GO:0016460~myosin II complex	3	2.45902	0.00828513	MYH2, MYH13, MYH7	119	24	20580	21.6176	0.851207	0.172481	0.167209
GOTERM_CC_DIRECT	GO:0005925~focal adhesion	8	6.55738	0.0113312	SVIL, PPFIBP1, ARHGAP31, RPL3, MPRIP, FHL1, TRIP6, PLEC	119	425	20580	3.25536	0.926441	0.216237	0.209628
GOTERM_CC_DIRECT	GO:0005856~cytoskeleton	9	7.37705	0.0130114	GAN, PARD3, TRIP6, LMOD1, TSC1, ASB2, KLHL41, SEPTIN10, PLEC	119	543	20580	2.86643	0.950171	0.229201	0.222194
GOTERM_CC_DIRECT	GO:0015629~actin cytoskeleton	6	4.91803	0.0165808	SVIL, ACTA1, TMEM63B, MPRIP, SPECC1L, FILIP1	119	258	20580	4.02189	0.978265	0.271214	0.262923
GOTERM_CC_DIRECT	GO:0000151~ubiquitin ligase complex	4	3.27869	0.0285332	MIB2, UBE4B, ASB2, UBAC1	119	115	20580	6.01535	0.998679	0.435608	0.422292
GOTERM_CC_DIRECT	GO:0090575~RNA polymerase II transcription factor complex	4	3.27869	0.0331596	HLF, THRB, MYF6, FOSL2	119	122	20580	5.6702	0.999557	0.474597	0.46009
GOTERM_CC_DIRECT	GO:0031410~cytoplasmic vesicle	6	4.91803	0.0393785	PIKFYVE, GRAMD1A, SNX9, KLC1, BICD2, FGFR2	119	325	20580	3.19276	0.999899	0.530451	0.514237
GOTERM_CC_DIRECT	GO:0032437~cuticular plate	2	1.63934	0.0558921	SNX9, PVALB	119	10	20580	34.5882	0.999998	0.681866	0.661023
GOTERM_CC_DIRECT	GO:0031234~extrinsic component of cytoplasmic side of plasma membrane	3	2.45902	0.0581288	GRAMD1A, SNX9, CYTH1	119	68	20580	7.62976	0.999999	0.681866	0.661023
GOTERM_CC_DIRECT	GO:0001725~stress fiber	3	2.45902	0.0658472	ACTA1, TRIP6, MYH7	119	73	20580	7.10717	1	0.681866	0.661023
GOTERM_CC_DIRECT	GO:0005865~striated muscle thin filament	2	1.63934	0.0666931	ACTA1, LMOD1	119	12	20580	28.8235	1	0.681866	0.661023
GOTERM_CC_DIRECT	GO:0005938~cell cortex	4	3.27869	0.0713783	PARD3, TSC1, FRYL, FGFR2	119	167	20580	4.1423	1	0.681866	0.661023
GOTERM_CC_DIRECT	GO:0005739~mitochondrion	14	11.4754	0.0723563	OAT, NLRX1, HSP90AB1, NRDC, ATP2A1, TRPV1, ACACB, MYOM2, GIMAP8, PPP3CC, PACS2, HIVEP1, VDAC3, MAPT	119	1451	20580	1.66863	1	0.681866	0.661023
GOTERM_CC_DIRECT	GO:0071564~npBAF complex	2	1.63934	0.0773715	SMARCD3, ARID1A	119	14	20580	24.7059	1	0.681866	0.661023
GOTERM_CC_DIRECT	GO:0035060~brahma complex	2	1.63934	0.0773715	SMARCD3, ARID1A	119	14	20580	24.7059	1	0.681866	0.661023
GOTERM_CC_DIRECT	GO:0034399~nuclear periphery	2	1.63934	0.0826652	NUP98, MAPT	119	15	20580	23.0588	1	0.681866	0.661023
GOTERM_CC_DIRECT	GO:0000785~chromatin	11	9.01639	0.0828555	TCF7L2, KDM3B, HLF, THRB, SMARCD3, RFX7, MYF6, EN1, ARID1A, FOSL2, NFKB2	119	1059	20580	1.79637	1	0.681866	0.661023
GOTERM_CC_DIRECT	GO:0071565~nBAF complex	2	1.63934	0.0879288	SMARCD3, ARID1A	119	16	20580	21.6176	1	0.681866	0.661023
GOTERM_CC_DIRECT	GO:1990904~ribonucleoprotein complex	4	3.27869	0.0882308	TEP1, NUP98, RBM12, HNRNPA1	119	183	20580	3.78014	1	0.681866	0.661023
GOTERM_CC_DIRECT	GO:0005654~nucleoplasm	30	24.5902	0.0900777	SETD5, KDM3B, SMARCD3, OAT, THRB, DDX3X, HLF, HSP90AB1, ANKRD11, TESK2, CABIN1, ZMAT5, HIVEP1, RIOK2, HIVEP2, RBM12, HNRNPA1, TCF7L2, STRADA, RPA1, CSNK1D, ARID1A, KLHL41, EMSY, SRRM1, FOSL2, NFKB2, PER1, MYF6, NUP98	119	3960	20580	1.31016	1	0.681866	0.661023
GOTERM_CC_DIRECT	GO:0005911~cell-cell junction	4	3.27869	0.0983806	PIKFYVE, MYH2, PARD3, GAB1	119	192	20580	3.60294	1	0.681866	0.661023
GOTERM_CC_DIRECT	GO:0030027~lamellipodium	4	3.27869	0.0983806	ACTA1, ARHGAP31, DDX3X, TSC1	119	192	20580	3.60294	1	0.681866	0.661023

## Sheet: MF
Category	Term	Count	%	PValue	Genes	List Total	Pop Hits	Pop Total	Fold Enrichment	Bonferroni	Benjamini	FDR
GOTERM_MF_DIRECT	GO:0005524~ATP binding	24	19.6721	4.63827e-05	NLRX1, DDX3X, HSP90AB1, CERK, CSNK1A1, STRADA, EIF2AK1, TESK2, ATP2A1, CSNK1D, TRPV1, ACACB, ACTA1, PIKFYVE, MYH2, TEP1, ETNK2, MYH13, ENPP1, RIOK2, SIK1, MARK4, FGFR2, MYH7	116	1541	18908	2.53861	0.01359	0.0136829	0.0135901
GOTERM_MF_DIRECT	GO:0005515~protein binding	95	77.8689	0.000250622	THRB, RPL3, DDX3X, HSP90AB1, CERK, FHL1, TESK2, ATP2A1, SLC4A3, BICD2, MYOM2, GPATCH8, SEPTIN10, CABIN1, SENP7, PPP3CC, MPRIP, ENPP1, RIOK2, RSPO1, MYBPC1, STRADA, GAB1, CSNK1D, TSC1, GAPVD1, ARID1A, RBSN, IGFN1, KLHL41, EMSY, SRRM1, ACTA1, MYH2, PACS2, GAN, RFX7, TEP1, PARD3, SPECC1L, VDAC3, SIK1, FAM193A, MAPT, NUP98, OBSL1, MYH7, OSBP2, PLEC, GRAMD1A, GRN, TBC1D9B, NLRX1, HLF, OAT, LTBP3, KLC1…	116	12619	18908	1.22712	0.0712752	0.0369668	0.0367161
GOTERM_MF_DIRECT	GO:0003779~actin binding	9	7.37705	0.00110264	MYH2, MYBPC1, MIB2, LMOD1, TNNI1, MICAL2, MAPT, MYH7, PLEC	116	339	18908	4.32743	0.277805	0.108427	0.107692
GOTERM_MF_DIRECT	GO:0004672~protein kinase activity	9	7.37705	0.00222341	CSNK1A1, STRADA, EIF2AK1, TESK2, RIOK2, SIK1, CSNK1D, MARK4, FGFR2	116	379	18908	3.87071	0.481407	0.147126	0.146129
GOTERM_MF_DIRECT	GO:0051015~actin filament binding	7	5.7377	0.00260229	SVIL, MYH2, MPRIP, MYH13, MYOM2, MYH7, PLEC	116	226	18908	5.04867	0.536373	0.147126	0.146129
GOTERM_MF_DIRECT	GO:0045296~cadherin binding	8	6.55738	0.00320682	PPFIBP1, DDX3X, HSP90AB1, MPRIP, SNX9, CSNK1D, GAPVD1, PLEC	116	316	18908	4.12658	0.612303	0.147126	0.146129
GOTERM_MF_DIRECT	GO:0019900~kinase binding	5	4.09836	0.00349113	PER1, HSP90AB1, STRADA, TRIP6, MYOM2	116	102	18908	7.9902	0.643594	0.147126	0.146129
GOTERM_MF_DIRECT	GO:0031490~chromatin DNA binding	4	3.27869	0.0146165	PER1, SBNO1, KDM3B, THRB	116	84	18908	7.7619	0.987011	0.538982	0.535328
GOTERM_MF_DIRECT	GO:0000146~microfilament motor activity	3	2.45902	0.0212619	MYH2, MYH13, MYH7	116	37	18908	13.2162	0.998236	0.696917	0.692192
GOTERM_MF_DIRECT	GO:0008307~structural constituent of muscle	3	2.45902	0.0281576	MYBPC1, MYOM2, PLEC	116	43	18908	11.3721	0.999781	0.726802	0.721875
GOTERM_MF_DIRECT	GO:0035091~phosphatidylinositol binding	4	3.27869	0.0288922	PARD3, SNX9, TRPV1, MAPT	116	109	18908	5.98165	0.999825	0.726802	0.721875
GOTERM_MF_DIRECT	GO:0004674~protein serine/threonine kinase activity	7	5.7377	0.0326553	PIKFYVE, CSNK1A1, TESK2, RIOK2, SIK1, CSNK1D, MARK4	116	392	18908	2.91071	0.999944	0.726802	0.721875
GOTERM_MF_DIRECT	GO:0016922~ligand-dependent nuclear receptor binding	3	2.45902	0.0331846	TCF7L2, SMARCD3, ARID1A	116	47	18908	10.4043	0.999953	0.726802	0.721875
GOTERM_MF_DIRECT	GO:0003774~motor activity	3	2.45902	0.0344923	MYH2, KLC1, MYH7	116	48	18908	10.1875	0.999968	0.726802	0.721875
GOTERM_MF_DIRECT	GO:0005516~calmodulin binding	5	4.09836	0.0377113	MYH2, PPP3CC, MYH13, TRPV1, MYH7	116	207	18908	3.9372	0.999988	0.741655	0.736627
GOTERM_MF_DIRECT	GO:0046872~metal ion binding	24	19.6721	0.0520318	KDM3B, THRB, FHL1, NRDC, RPA1, MIB2, MICAL2, TESK2, ATP2A1, TRPV1, ACACB, RBSN, PGM2L1, GPATCH8, CNOT6, PIKFYVE, PPP3CC, TRIP6, HIVEP1, TNNI1, ENPP1, RIOK2, NUP98, HIVEP2	116	2675	18908	1.46243	1	0.959336	0.952832
GOTERM_MF_DIRECT	GO:0098505~G-rich strand telomeric DNA binding	2	1.63934	0.0591966	RPA1, HNRNPA1	116	10	18908	32.6	1	0.987345	0.980652
GOTERM_MF_DIRECT	GO:0003676~nucleic acid binding	6	4.91803	0.0602448	TCF7L2, DDX3X, ENPP1, RBM12, HNRNPA1, GPATCH8	116	346	18908	2.82659	1	0.987345	0.980652
GOTERM_MF_DIRECT	GO:0034452~dynactin binding	2	1.63934	0.0706122	MAPT, BICD2	116	12	18908	27.1667	1	1	0.996599

## Sheet: KEGG
Category	Term	Count	%	PValue	Genes	List Total	Pop Hits	Pop Total	Fold Enrichment	Bonferroni	Benjamini	FDR
KEGG_PATHWAY	hsa05225:Hepatocellular carcinoma	7	5.7377	0.000937653	TCF7L2, SMARCD3, GADD45B, CSNK1A1, GAB1, ARID1A, GADD45G	57	168	8205	5.99781	0.140987	0.1519	0.1519
KEGG_PATHWAY	hsa05226:Gastric cancer	6	4.91803	0.00334946	TCF7L2, GADD45B, CSNK1A1, GAB1, FGFR2, GADD45G	57	149	8205	5.79654	0.419301	0.271306	0.271306
KEGG_PATHWAY	hsa05224:Breast cancer	5	4.09836	0.017678	TCF7L2, GADD45B, CSNK1A1, GADD45G, NFKB2	57	147	8205	4.89617	0.944394	0.847506	0.847506
KEGG_PATHWAY	hsa04218:Cellular senescence	5	4.09836	0.0214893	PPP3CC, GADD45B, VDAC3, TSC1, GADD45G	57	156	8205	4.6137	0.970377	0.847506	0.847506
KEGG_PATHWAY	hsa05216:Thyroid cancer	3	2.45902	0.0261576	TCF7L2, GADD45B, GADD45G	57	37	8205	11.6714	0.986349	0.847506	0.847506
KEGG_PATHWAY	hsa04010:MAPK signaling pathway	6	4.91803	0.049339	PPP3CC, GADD45B, MAPT, FGFR2, GADD45G, NFKB2	57	294	8205	2.9377	0.999724	1	1
KEGG_PATHWAY	hsa05213:Endometrial cancer	3	2.45902	0.0593121	TCF7L2, GADD45B, GADD45G	57	58	8205	7.44555	0.99995	1	1
KEGG_PATHWAY	hsa05217:Basal cell carcinoma	3	2.45902	0.0685943	TCF7L2, GADD45B, GADD45G	57	63	8205	6.85464	0.99999	1	1
KEGG_PATHWAY	hsa05132:Salmonella infection	5	4.09836	0.0894102	TCF7L2, HSP90AB1, SNX9, KLC1, CYTH1	57	249	8205	2.89051	1	1	1
