# Supplementary material for: Effect of 11-Deoxycorticosterone in the Transcriptomic Response to Stress in Rainbow Trout Skeletal Muscle
Source: Genes (Basel). 2023 Feb 17;14(2):512. doi: 10.3390/genes14020512 (PMC9957386; doi:10.3390/genes14020512)
Supplement: Supplementary file 1 [file genes-14-00512-s001.zip › SupplementaryTableS6.xlsx]

## Sheet: DOC vs eplerenone + DOC
Name	Chromosome	Region	Max group mean	Log₂ fold change	Fold change	P-value	FDR p-value	Bonferroni	GeneID	RefSeq
LOC110486120_2	NC_035089.1	complement(join(28914397..28915044,28915168..28915277,28915560..28915692,28916621..28916689,28933703..28933739))	7.53781	11.7837	3525.75	1.32987e-07	0.000494746	0.00742119	110486120	XM_021557489.1
LOC110523757_5	NC_035081.1	join(34709707..34709994,34711324..34711457,34711976..34712088,34712282..34712387,34712521..34712607,34712738..34712868,34713178..34713272,34713378..34713423,34714027..34714078,34714160..34714232,34715195..34715292,34715433..34715544,34715671..34715825,34718694..34718846,34719353..34719562,34719773..34719862,34720617..34720699,34720857..34721030,34727286..34727349,34727615..34729836)	0.625789	10.5126	1460.84	1.01977e-05	0.0123361	0.569072	110523757	XM_021602738.1
ube4b_4	NC_035085.1	complement(join(44629246..44630859,44631818..44631964,44633327..44633501,44634904..44635095,44635815..44635949,44636053..44636197,44636394..44636520,44636792..44637027,44639832..44639930,44640388..44640515,44640846..44640945,44642539..44642677,44644137..44644335,44644625..44644738,44644838..44644936,44652704..44652820,44653618..44653674,44654345..44654428,44654683..44654797,44656983..44657083,446…	0.413481	10.2911	1252.9	7.46526e-06	0.0104148	0.416591	110532328	XM_021616116.1
LOC110523812_2	NC_035077.1	join(42083111..42083345,42088538..42088756,42089534..42089709,42089950..42090129,42091272..42091449,42091560..42091604,42091773..42091900,42091998..42092065,42092908..42093079,42097406..42097535,42098168..42098295,42099542..42102112)	0.514818	10.2164	1189.7	1.087e-05	0.0123361	0.606588	110523812	XM_021602851.1
LOC110491369_2	NC_035092.1	complement(join(10222419..10224033,10224143..10224209,10224299..10224484,10224641..10224804,10224939..10225080,10225182..10225271,10226016..10226155,10227879..10227975,10239335..10239409,10258446..10258511,10269137..10269231,10269530..10269607,10280984..10281047,10288663..10288768,10340596..10340709,10377733..10377899,10393937..10394241))	0.738491	10.0867	1087.45	2.1107e-05	0.0176648	1	110491369	XM_021564756.1
LOC110493932_1	NC_035093.1	join(28822896..28823810,28834391..28834539,28835755..28835863,28836699..28836774,28839978..28840041,28840195..28840317,28840787..28840860,28841298..28841368,28841572..28841646,28842397..28842463,28844199..28844284,28846829..28846905,28848338..28848374,28848665..28848735,28849138..28849196,28851826..28851964,28855616..28855795,28863796..28867294)	0.397191	10.0336	1048.13	1.5744e-05	0.0154137	0.87858	110493932	XM_021568545.1
LOC110501832_4	NC_035098.1	join(37014668..37014813,37018195..37018379,37019791..37019952,37021024..37021133,37023048..37023219,37023812..37024022,37027702..37027728,37027935..37028024,37029808..37029946,37031707..37031864,37032079..37032190,37032394..37032541,37034799..37034966,37035220..37035279,37035418..37035547,37035839..37036019,37036279..37036353,37036460..37036567,37036668..37036808,37037639..37037765,37038041..3703…	0.250873	9.94373	984.831	4.77414e-05	0.0280438	1	110501832	XM_021579672.1
tep1_1	NC_035084.1	complement(join(69655626..69657283,69657394..69657498,69657598..69657680,69657798..69657912,69658032..69658131,69658228..69658359,69658563..69658684,69658793..69658923,69659029..69659164,69659280..69659365,69659484..69659613,69659827..69659931,69660066..69660173,69660651..69660808,69660926..69661147,69661244..69661403,69661492..69661548,69661783..69661995,69662112..69662264,69662356..69662455,696…	0.22459	9.90801	960.743	1.95547e-05	0.0175584	1	110530561	XM_021613747.1
LOC110497570_3	NC_035095.1	complement(join(23505988..23506564,23506794..23507641,23507783..23507881,23508076..23508251,23508495..23508670,23509366..23513396,23516300..23516470))	0.316381	9.90683	959.96	2.1209e-05	0.0176648	1	110497570	XM_021573737.1
LOC110530711_5	NC_035084.1	join(74173914..74174003,74174782..74174891,74174990..74175096,74175288..74175450,74175600..74175777,74175902..74175963,74176310..74177294)	1.01854	9.83526	913.5	2.86638e-05	0.021749	1	110530711	XM_021613961.1
nacc2_5	NC_035105.1	join(22268727..22268955,22271293..22272218,22277830..22278006,22278419..22278524,22278859..22278956,22279493..22286025)	0.253363	9.61635	784.894	0.000113683	0.04594	1	110509825	XM_021590952.1
LOC110490062_2	NC_035091.1	complement(join(37037348..37040238,37040639..37040734,37041109..37041299,37041459..37041526,37041597..37041707,37042016..37042119,37042317..37042394,37042670..37042768,37043416..37043526,37043887..37044001,37058407..37058549,37070533..37070721,37073300..37073365,37073637..37073783,37077516..37077640,37093021..37093236,37093506..37093650,37095996..37096082,37108082..37108244,37108511..37108722))	0.321759	9.60337	777.861	1.91693e-05	0.0175364	1	110490062	XM_021563193.1
LOC110539077_1	NC_035088.1	complement(join(58242812..58243480,58243765..58243872,58244078..58244170,58244310..58245059,58245242..58247382,58247534..58247672,58247893..58248006,58248122..58248154,58248742..58248828,58248951..58249136,58253690..58253785,58254471..58254725,58255518..58255573))	0.389001	9.59892	775.467	7.34406e-05	0.0347312	1	110539077	XM_021626039.1
LOC110535899_2	NC_035087.1	complement(join(48591277..48594645,48597452..48597511,48598377..48598493,48602024..48602126,48602308..48602455,48602672..48602767,48603466..48603556,48607445..48607566,48607723..48607889,48609554..48609729,48609965..48610038,48613755..48613962,48614263..48615905,48616023..48616161,48616363..48616528,48623123..48623320))	0.216557	9.55026	749.747	4.47759e-05	0.027458	1	110535899	XM_021621266.1
LOC110529977_1	NC_035084.1	complement(join(42807693..42808227,42808549..42808752,42809081..42809209,42809452..42809514,42809768..42809878,42810046..42810135,42810638..42810757,42810942..42811037,42813759..42813861,42815183..42815278,42816184..42816355,42816709..42816891,42817338..42817550,42817767..42817930,42819145..42819254))	0.590084	9.50435	726.264	5.705e-05	0.0294779	1	110529977	XM_021612692.1
LOC110491482_2	NC_035092.1	complement(join(14900540..14903392,14903667..14903925,14905025..14905171,14913887..14914092,14914245..14914392,14919625..14919725,14922763..14922801,14923955..14924016,14932882..14933132,14979772..14979847,15019132..15019189,15048688..15049267))	0.303265	9.47904	713.635	5.21619e-05	0.0285377	1	110491482	XM_021564964.1
LOC110532604_4	NC_035085.1	join(55256969..55257035,55260498..55260650,55296438..55296579,55297018..55297117,55297667..55297727,55298144..55298235,55298519..55298655,55302235..55302428,55315399..55315590,55316686..55316856,55318246..55318341,55318507..55318818,55319542..55319829,55320018..55320137,55320420..55320552,55324065..55324341,55324514..55325593,55326448..55328372)	0.262107	9.4433	696.17	2.9194e-05	0.021749	1	110532604	XM_021616648.1
LOC110533674_3	NC_035086.1	complement(join(29275247..29275769,29278978..29279170,29283395..29283518,29284190..29284269,29284587..29284665,29285370..29285548,29289770..29289925,29290163..29290305,29297535..29297786,29298163..29298391,29298575..29298645,29299868..29300103,29300279..29300443,29300657..29300752,29301030..29301157,29303221..29303375,29304717..29304790,29305082..29305158,29308393..29308530,29309938..29310024,293…	0.332754	9.41853	684.321	6.29395e-05	0.0309203	1	110533674	XM_021618116.1
LOC110501393_2	NC_035098.1	complement(join(11725746..11729337,11729440..11729469,11729586..11729720,11730182..11730544))	0.363892	9.39834	674.811	5.81085e-05	0.029479	1	110501393	XM_021578930.1
LOC110504938_3	NC_035101.1	complement(join(24381615..24385118,24385257..24385540,24385652..24385829,24388459..24388564,24388712..24388759,24389020..24389124,24389212..24389392,24389481..24389607,24391365..24391657,24391809..24391939,24401165..24401283,24414662..24414766,24415901..24415981,24416738..24416846,24418861..24419024,24419387..24419467,24420023..24420178,24435602..24435665))	0.237746	9.38913	670.516	0.000120551	0.0477107	1	110504938	XM_021583829.1
spg11_1	NC_035078.1	join(39782047..39782485,39782679..39782866,39783100..39783327,39783511..39783709,39784037..39784174,39784353..39784735,39788071..39788216,39788313..39788445,39793285..39793440,39794794..39794972,39795306..39795482,39797974..39798045,39798287..39798414,39798755..39798930,39811089..39811302,39821519..39821722,39825333..39825439,39826441..39826586,39841285..39841455,39842265..39842331,39842517..3984…	0.199008	9.38696	669.51	3.58764e-05	0.0238538	1	110491815	XM_021565598.1
LOC110501832_2	NC_035098.1	join(37014668..37014813,37018195..37018379,37019791..37019952,37021024..37021133,37023048..37023219,37023812..37024022,37027935..37028024,37029808..37029946,37031707..37031864,37032079..37032190,37032394..37032541,37034799..37034966,37035220..37035279,37035418..37035547,37035839..37036019,37036279..37036353,37036460..37036567,37036668..37036808,37037639..37037765,37038041..37038708,37038832..3703…	0.215632	9.37198	662.593	5.80137e-05	0.029479	1	110501832	XM_021579674.1
atg16l1_1	NC_035103.1	join(1447623..1447927,1455284..1455395,1455525..1455618,1455974..1456079,1464474..1464547,1471246..1471497,1472010..1472075,1477455..1477557,1478800..1478905,1484438..1484508,1487453..1487524,1491916..1492036,1492238..1492343,1493925..1494074,1494448..1494495,1494788..1494889,1498245..1501308)	0.283777	9.36659	660.122	3.30256e-05	0.0233286	1	110507314	XM_021587228.1
LOC110494668_2	NC_035093.1	complement(join(64089158..64090200,64091376..64091510,64091687..64091989,64092156..64092218,64092317..64092472,64092559..64092927,64093048..64093145,64093311..64093440,64093574..64093653,64093857..64093920,64094010..64094079,64094181..64094281,64094425..64094582,64095028..64095343,64095575..64095649,64098149..64098222,64099285..64099354,64099506..64099595,64099765..64101391,64101617..64101685,641…	0.287258	9.2923	626.99	8.46869e-05	0.03744	1	110494668	XM_021569938.1
LOC110509620_2	NC_035105.1	join(10490086..10490152,10490648..10490749,10491229..10491383,10491689..10491838,10491925..10492036,10492233..10492384,10492582..10492752,10492858..10492995,10493081..10493176,10493255..10493311,10493449..10494716)	0.518019	9.26611	615.713	5.03109e-05	0.028374	1	110509620	XM_021590619.1
LOC110494450_7	NC_035093.1	join(52428124..52428726,52451477..52451576,52452798..52452965,52456628..52456720,52457113..52457163,52457349..52457381,52460261..52460281,52462321..52462500,52462616..52462727,52464423..52464529,52469290..52469415,52473816..52473996,52474182..52474943,52475245..52475333,52483572..52483845,52483973..52484097,52485229..52485348,52485761..52485922,52486136..52486333,52492032..52492175,52492347..5249…	0.200012	9.26121	613.622	4.54243e-05	0.0275066	1	110494450	XM_021569514.1
ddx31_1	NC_035082.1	complement(join(44934598..44936583,44960310..44960493,44960986..44961097,44961234..44961318,44962472..44962611,44962717..44962767,44963849..44963908,44964662..44964814,44966094..44966311,44973585..44973691,44973785..44973904,44974036..44974100,44974388..44974429,44974636..44974680,44975397..44975461,44976705..44976775,44980757..44980800,44987025..44987100,44987402..44987736,44988407..44988538,449…	0.348916	9.24644	607.373	0.000133839	0.0497042	1	110526085	XM_021606695.1
LOC110494325_1	NC_035093.1	complement(join(47276340..47277683,47277881..47277967,47278152..47278339,47284283..47284612,47285197..47285356,47293186..47293296,47305432..47305595,47342569..47342919))	0.438196	9.22363	597.845	5.65383e-05	0.0294779	1	110494325	XM_021569286.1
samd8_2	NC_035099.1	join(33663039..33663205,33663763..33664350,33665803..33665898,33666268..33666385,33666635..33666785,33668015..33671137)	0.276571	9.16737	574.979	0.000108298	0.0444847	1	110502814	XM_021581116.1
LOC110536168_1	NC_035087.1	join(58585022..58585277,58625089..58625157,58626160..58626290,58631469..58631586,58636940..58637047,58637329..58637625,58643798..58644000,58644238..58644321,58644991..58645039,58649146..58649263,58650353..58650482,58653613..58654617)	0.455336	9.11055	552.777	0.000128992	0.0493031	1	110536168	XM_021621769.1
LOC110534019_5	NC_035086.1	complement(join(40594359..40595438,40597025..40597153,40597285..40597380,40597926..40598087,40599078..40599206,40599720..40599860,40599984..40600121,40600247..40600375,40600514..40600597,40601138..40601308,40601458..40601586,40603303..40603422,40603992..40604114,40604618..40604740,40605238..40605357,40605481..40605609,40605710..40605841,40608155..40608283,40608430..40608516,40608662..40608731,406…	0.18534	8.89525	476.141	0.00013485	0.0497042	1	110534019	XM_021618644.1
LOC110492922_2	NC_035078.1	join(45531247..45531344,45536935..45536958,45537427..45537469,45537613..45537741,45537914..45538003,45543533..45543709,45543844..45544158)	2.40401	8.38154	333.5	9.4264e-08	0.000404639	0.00526031	110492922	XM_021567376.1
LOC110501349_1	NC_035098.1	join(9040756..9041079,9044314..9044362,9044489..9044536,9050136..9050315,9050768..9050894,9051001..9051108,9051350..9051449,9051597..9051732,9051948..9052042,9052209..9052307,9052745..9052905,9053122..9053266,9053358..9053502,9058176..9058357,9058539..9058656,9059336..9059492,9059622..9059758,9059943..9062917)	0.732011	7.68394	205.635	6.54316e-14	3.65134e-09	3.65134e-09	110501349	XM_021578868.1
LOC110503619_2	NC_035100.1	complement(join(6866445..6866844,6866977..6867072,6868465..6868668,6873926..6874094,6874245..6874403,6874608..6874713,6874825..6874952,6875071..6875173,6875744..6875854,6876031..6876115,6876235..6876360,6877756..6877902,6878195..6878341,6878467..6878622,6879959..6880095,6880210..6880303,6880380..6880485,6880594..6880664,6880751..6880840,6880961..6881212,6881540..6881608,6881725..6881755,6881864..…	0.516353	7.5536	187.871	3.41201e-06	0.00560012	0.190404	110503619	XM_021582051.1
LOC110494224_3	NC_035093.1	complement(join(42857614..42857709,42857850..42857951,42859818..42859887,42860047..42860238,42860362..42860526,42860638..42860715,42860852..42860893,42860982..42861059,42861182..42861392,42861558..42861704,42863758..42863874,42864546..42864701))	1.55611	7.54657	186.958	1.50615e-06	0.00289826	0.0840494	110494224	XM_021569130.1
LOC110485800_2	NC_035089.1	complement(join(15755147..15757568,15757771..15757943,15759162..15759270,15763066..15763274,15763599..15763722,15764211..15764428,15765395..15765556,15765831..15766043,15766458..15766670,15766809..15767057,15769483..15769635,15770607..15770711,15770848..15771054,15771858..15772002,15772278..15772490,15775243..15775414,15776398..15776521,15776877..15777014,15778987..15779118,15779278..15779386,157…	0.260918	7.53133	184.994	1.21511e-07	0.000484344	0.00678082	110485800	XM_021556977.1
cabin1_2	NC_035082.1	join(23622308..23622512,23623078..23623127,23623354..23623446,23623555..23623668,23623775..23623909,23624074..23624254,23624428..23624557,23624655..23624804,23625004..23625311,23625448..23625625,23625713..23625849,23625943..23626160,23626313..23626385,23626500..23626687,23626924..23627061,23627235..23627426,23627685..23627927,23628034..23628187,23628290..23628405,23628575..23628736,23630056..2363…	0.212513	7.38946	167.667	4.36984e-07	0.00101606	0.0243855	110525628	XM_021605914.1
LOC110538223_13	NC_035088.1	complement(join(68227622..68231929,68232499..68232629,68232911..68233054,68235034..68235120,68235252..68235319,68244433..68246952,68250712..68250747,68251854..68251931,68261082..68261097))	0.823367	7.22617	149.724	2.13795e-12	5.96531e-08	1.19306e-07	110538223	XM_021624893.1
LOC110525355_2	NC_035077.1	complement(join(51054114..51059830,51065084..51065218,51065468..51065661,51065900..51066007,51067441..51067580,51076495..51076649,51077986..51078174,51078709..51078819,51079241..51079422,51082780..51082965,51083170..51083256,51083635..51085334,51085498..51085564,51085737..51085909,51086295..51086478,51086621..51086679,51090236..51090463,51100075..51100209))	0.237344	6.94082	122.855	1.66749e-07	0.000574083	0.00930528	110525355	XM_021605396.1
LOC110501768_4	NC_035098.1	join(31679026..31679360,31679395..31679551,31682066..31682188,31684738..31684929,31686971..31687079,31688041..31688294,31688698..31688817,31689041..31689247,31690201..31690373,31690712..31690853,31692557..31692676,31693663..31693854,31694605..31694784,31695778..31695957,31696848..31696973,31697269..31697457,31698103..31698264,31700086..31700235,31708926..31709066,31709196..31709393,31709602..3170…	0.202285	6.86084	116.23	3.67192e-05	0.0238538	1	110501768	XM_021579549.1
LOC110528719_1	NC_035077.1	join(68139406..68139949,68159655..68159802,68161819..68161932,68165800..68165870,68166442..68166543,68173546..68173744,68173905..68174086,68174397..68174561,68177905..68178100,68182529..68182639,68182855..68182979,68184998..68185403,68186448..68187283,68188361..68188498,68188808..68188941,68189074..68189240,68189472..68189671,68189806..68191250)	0.39268	6.75466	107.983	6.71698e-09	7.49668e-05	0.000374834	110528719	XM_021610879.1
LOC110507989_7	NC_035103.1	complement(join(34913009..34913766,34914040..34914163,34914442..34914599,34914797..34914841,34922525..34922545,34922893..34922910,34923050..34923100,34923280..34923390,34923575..34923604,34924042..34924259,34924566..34924669,34924886..34925044,34925196..34925310,34925643..34925722,34927420..34927564,34927716..34927804,34928008..34928183,34929126..34929240,34929422..34929597,34929939..34930161,349…	0.282152	6.68182	102.666	2.92798e-05	0.021749	1	110507989	XM_021588416.1
LOC110533890_3	NC_035086.1	complement(join(37133530..37135087,37135553..37135816,37136009..37136173,37140089..37140285,37141262..37141519,37143563..37143719,37154980..37155252,37156057..37156184,37157996..37158035,37158224..37158250,37159087..37159263,37160232..37160403,37160552..37160676,37162999..37163230,37164793..37164914,37165031..37165197,37165567..37165732,37165893..37165974,37169539..37169744,37180181..37180352,371…	0.164558	6.54214	93.1924	0.000123492	0.0478566	1	110533890	XM_021618478.1
LOC110497983_1	NC_035078.1	complement(join(68300621..68300945,68301247..68301409,68301662..68301799,68302212..68302300,68357519..68357869,68358048..68358175,68358298..68358446,68358717..68358805,68369702..68369818,68377975..68378071,68385993..68386045,68402401..68402494,68426530..68426547))	0.510065	6.47076	88.6937	1.1374e-05	0.0123361	0.634713	110497983	XM_021574516.1
LOC110531835_3	NC_035077.1	complement(join(84035586..84036058,84037362..84037622,84037863..84037981,84040095..84040117,84040218..84040451,84047767..84047862,84048955..84049532))	2.96454	5.76878	54.5227	3.26865e-06	0.00560012	0.182403	110531835	XM_021615303.1
LOC110493644_1	NC_035093.1	join(14217478..14217712,14219809..14220388,14222079..14222222,14223438..14226343,14226585..14226646,14226738..14227978)	0.493677	5.46658	44.2187	1.24315e-05	0.0128724	0.693728	110493644	XM_021568035.1
LOC110491217_1	NC_035092.1	join(1261570..1261746,1262030..1262419,1262541..1262667,1262856..1263016)	230.468	4.90411	29.9422	2.77269e-11	5.15757e-07	1.54727e-06	110491217	XM_021564567.1
LOC110534809_1	NC_035086.1	join(416587..416824,417015..417180,431370..431521,434154..434227,442123..442261)	4.02545	4.07021	16.798	2.35416e-07	0.000729843	0.0131372	110534809	XM_021619750.1
LOC110538667_1	NC_035088.1	join(80475464..80475613,80476314..80476422,80476639..80476749,80476856..80478213)	2.02392	3.65517	12.5984	3.44337e-05	0.0237227	1	110538667	XM_021625628.1
LOC110521169_5	NC_035077.1	complement(join(28347042..28348071,28348703..28348751,28348848..28349065,28349237..28349325,28349519..28349793,28350236..28350271,28350375..28350502,28351122..28351269,28351443..28354014,28360693..28362127,28362258..28362375,28369560..28369681,28370121..28370153,28370476..28370755,28371111..28371447))	1.04131	2.80613	6.99404	1.24563e-05	0.0128724	0.69511	110521169	XM_021598606.1
LOC110536447_1	NC_035087.1	complement(join(74479864..74479985,74480261..74480392,74480779..74480874,74480970..74481074,74481362..74481532,74481920..74482045,74482182..74482385,74482601..74482909,74483087..74483211,74483527..74483692,74483829..74484012,74484164..74484360,74484495..74484613,74484804..74484930,74485053..74485442,74485736..74485826,74486009..74486154,74486249..74486425,74486733..74486975,74489137..74489392,744…	32.0057	2.67	6.36429	1.31349e-06	0.00261778	0.0732979	110536447	XM_021622213.1
LOC110507875_2	NC_035103.1	complement(join(25913849..25916590,25917024..25917317,25917485..25917603,25917830..25918008,25918106..25918320,25919209..25919318,25919407..25919588,25919705..25919952,25920756..25920839,25920959..25921107,25923683..25923829,25928435..25928489,25928761..25928929,25929307..25929395,25929538..25929588,25929698..25929780,25929892..25929950,25931447..25931548,25931682..25931755,25932206..25932379,259…	18.9105	2.38999	5.24155	1.74887e-07	0.000574083	0.00975942	110507875	XM_021588261.1
LOC110537459_1	NC_035088.1	complement(join(28614340..28615985,28616425..28616624,28618631..28618805,28619216..28619420,28624230..28624300,28628233..28628340,28630100..28630231,28633539..28633801))	2.41167	2.32774	5.02017	2.77353e-05	0.021749	1	110537459	XM_021623520.1
LOC110510196_1	NC_035105.1	complement(join(34810509..34811147,34812046..34812235,34812327..34812662,34814936..34815030))	13.4762	2.29283	4.90016	5.05046e-05	0.028374	1	110510196	XM_021591572.1
LOC110534843_1	NC_035078.1	join(20051299..20051412,20054609..20055761,20064000..20064216,20067433..20067453,20068263..20068347,20068468..20068571,20068815..20068910,20072031..20072111,20072431..20072549,20072897..20073191,20073770..20073926,20074813..20074959,20077101..20077222,20077636..20077778,20078378..20078615,20079156..20079162,20079942..20080082,20080371..20080449,20080860..20080871,20081180..20081287,20083536..2008…	2.40508	2.16254	4.47701	3.31247e-07	0.000869024	0.0184849	110534843	XM_021619784.1
LOC110507793_2	NC_035103.1	complement(join(22296562..22300019,22300186..22300353,22301761..22301931,22313812..22313898,22316507..22316607,22321694..22322975,22326021..22326134,22326554..22326888))	1.32215	2.00224	4.00622	2.67933e-05	0.0216691	1	110507793	XM_021588035.1
LOC110494010_1	NC_035093.1	complement(join(33074645..33075695,33078033..33078250,33084985..33085103,33085363..33085500,33085637..33085763,33089932..33090281))	3.64256	1.97431	3.92941	0.000127108	0.0489183	1	110494010	XM_021568669.1
LOC110491289_1	NC_035092.1	join(4970341..4971118,4978355..4978707,4979223..4979476,4988158..4988281,4990337..4990462,4990660..4992329)	5.14207	1.96186	3.89565	3.67612e-05	0.0238538	1	110491289	XM_021564638.1
LOC110524261_1	NC_035081.1	complement(join(58647906..58651521,58661658..58661987,58662221..58662359,58663904..58664452,58674489..58674551,58674779..58674866,58676890..58677701))	19.6087	1.95865	3.88699	0.000105969	0.0444624	1	110524261	XM_021603748.1
LOC110529167_1	NC_035084.1	complement(join(3096197..3098186,3100267..3100350,3101466..3101599,3101814..3101925,3102288..3102347,3105109..3105186,3106846..3107004,3109657..3109749,3110294..3110470,3110739..3110857,3112473..3112707,3112905..3113078,3114102..3114197,3114359..3114362,3120128..3120306,3121747..3121909,3122112..3122366,3123295..3123425,3123517..3123651,3124075..3124185,3128506..3128718,3130512..3130632,3130873..…	3.06804	1.90817	3.75334	2.87576e-05	0.021749	1	110529167	XM_021611299.1
LOC110505974_1	NC_035079.1	join(1373952..1374375,1375780..1375871,1377340..1377384,1377754..1377878,1378348..1378506,1378655..1378755,1381104..1381245,1389635..1389723,1401360..1401428,1405299..1405359,1406433..1406778)	17.4666	1.81742	3.5245	2.40597e-06	0.00447543	0.134263	110505974	XM_021585448.1
LOC110491541_1	NC_035092.1	complement(join(16492433..16494441,16494540..16494697,16494846..16494909,16495465..16495658,16495897..16496042,16498362..16499330,16500727..16500904,16501588..16502017,16502345..16502992,16503386..16503633,16505466..16505557,16506541..16506812))	1.66028	1.77851	3.43072	0.000122306	0.0477286	1	110491541	XM_021565071.1
LOC110507510_5	NC_035103.1	join(9915685..9916288,9920518..9920568,9921451..9921577,9921709..9921820,9922287..9922397,9922628..9922692,9923180..9923283,9923408..9923564,9923938..9924042,9924141..9924261,9925231..9925571)	13.8422	1.61354	3.06001	7.98158e-05	0.0362117	1	110507510	XM_021587545.1
LOC110493753_1	NC_035093.1	complement(join(18190254..18191457,18191787..18193274))	11.0321	-1.57099	-2.97108	0.000110374	0.0449583	1	110493753	XM_021568207.1
egfl6_1	NC_035098.1	complement(join(11732862..11733649,11737793..11738055,11738303..11738398,11738491..11738565,11742837..11743091,11744514..11744582,11746713..11746835,11746921..11747055,11747501..11747620,11747740..11747859,11748736..11748828,11749224..11749330,11753668..11754084))	4.43583	-1.57264	-2.97448	0.000135385	0.0497042	1	110501395	XM_021578934.1
LOC110522641_1	NC_035080.1	join(82308972..82309288,82309812..82310027,82310208..82311055,82311506..82311828)	5.79634	-1.68808	-3.22228	7.74748e-05	0.0357306	1	110522641	XM_021601113.1
LOC110508980_1	NC_035104.1	join(31563577..31563675,31565464..31565635,31565747..31565968,31566146..31567146,31567258..31567425,31567586..31567716,31567798..31567935,31568192..31569256)	4.82706	-1.81129	-3.50957	7.52973e-05	0.0350158	1	110508980	XM_021589914.1
LOC110524889_1	NC_035081.1	complement(join(91178970..91180083,91180345..91180492,91192748..91192947,91193875..91193994,91194280..91194388,91206935..91207031,91211757..91211893,91212934..91213064))	8.72401	-1.94361	-3.84668	2.8564e-07	0.00083894	0.0159399	110524889	XM_021604848.1
LOC110496017_1	NC_035094.1	join(24993033..24993350,24994219..24994547,24994669..24994823,24994914..24995058,24995180..24997454)	11.0284	-2.02405	-4.06723	8.49594e-05	0.03744	1	110496017	XM_021571632.1
LOC110486765_1	NC_035089.1	48447675..48449120	12.3657	-2.06255	-4.17723	2.52645e-05	0.0207333	1	110486765	XM_021558582.1
LOC110493449_3	NC_035093.1	7057304..7059085	9.16571	-2.0924	-4.26456	3.47207e-07	0.000869024	0.0193755	110493449	XM_021567718.1
LOC110527885_1	NC_035083.1	join(38181508..38181896,38182026..38182089,38182232..38182339,38183080..38183203,38183368..38185517)	17.9179	-2.10906	-4.3141	9.2299e-07	0.00198102	0.0515065	110527885	XM_021609470.1
LOC110520498_1	NC_035079.1	72882440..72884673	24.9427	-2.16634	-4.48882	1.24294e-06	0.00256893	0.069361	110520498	XM_021597870.1
LOC100135905_2	NC_035097.1	complement(join(48856593..48857832,48857985..48858343,48858591..48858747,48858858..48859681,48859825..48860100,48861251..48861354,48861462..48861730,48862020..48862444,48862675..48863257,48863410..48864628,48871816..48871978))	6.20756	-2.22241	-4.66673	4.4015e-08	0.000268871	0.00245622	100135905	XM_021578298.1
LOC110526835_1	NC_035082.1	complement(join(80875882..80876103,80876303..80876479,80876609..80876698,80878107..80878235,80879140..80879176,80879873..80879905,80881237..80881295))	10.3159	-2.2422	-4.73118	1.14021e-05	0.0123361	0.636282	110526835	XM_021608024.1
LOC100136256_2	NC_035089.1	11276466..11278224	10.5111	-2.32353	-5.00554	5.45792e-08	0.000276885	0.00304574	100136256	NM_001124520.1
LOC110488587_1	NC_035090.1	complement(join(47162898..47165303,47166573..47167298))	4.26091	-2.44633	-5.45028	8.57845e-09	7.97853e-05	0.000478712	110488587	XM_021560853.1
LOC110533389_1	NC_035086.1	complement(join(11193209..11195597,11195928..11196596))	2.93646	-2.62816	-6.18237	1.32325e-08	0.000102442	0.000738428	110533389	XM_021617535.1
LOC110498953_1	NC_035096.1	complement(join(10033660..10033978,10034518..10034586,10035113..10035324))	26.9748	-2.73677	-6.66576	2.02199e-05	0.0176305	1	110498953	XM_021575695.1
LOC110529274_1	NC_035084.1	complement(join(2660204..2661668,2661829..2662044,2663068..2663396))	9.81354	-2.79799	-6.9547	6.64952e-06	0.00951461	0.37107	110529274	XM_021611391.1
e7_1	NC_035089.1	complement(join(18223004..18223399,18223611..18223657,18224107..18224327,18224928..18225053,18225378..18225542,18226267..18226423,18226788..18226870,18227714..18228175))	3.45579	-2.85203	-7.22016	0.000105388	0.0444624	1	100136030	NM_001124353.1
e1_1	NC_035085.1	complement(join(60934196..60934491,60934906..60935730,60935848..60935927,60936097..60936317,60936439..60936564,60936824..60936988,60937090..60937246,60937332..60937540,60939573..60940291))	19.2351	-2.87604	-7.34135	2.95348e-05	0.021749	1	100137013	NM_001124743.1
LOC110495580_3	NC_035078.1	complement(join(56457864..56459898,56460057..56460315,56460452..56460656,56461728..56461827,56462004..56462182,56463040..56463153,56463386..56463517,56463697..56463819,56464003..56464119,56464235..56464385,56464865..56465003,56465097..56465278,56465373..56465542,56466091..56466264,56466386..56466478,56466632..56466728,56469279..56469427,56469657..56469806,56470216..56470287,56470962..56471114,564…	1.05551	-2.90556	-7.49311	4.4467e-05	0.027458	1	110495580	XM_021570929.1
k13_1	NC_035089.1	join(18061208..18061239,18084744..18085315,18085859..18085941,18086263..18086419,18086635..18086796,18086921..18087046,18087370..18087590,18087876..18088531)	25.3208	-2.98713	-7.92893	9.07488e-06	0.0117771	0.506414	100136068	NM_001124376.1
LOC110499980_1	NC_035097.1	join(12491542..12491623,12498344..12498518,12512817..12512977,12514263..12514325,12516413..12516532,12517786..12517876,12519109..12519228,12519463..12519605,12519695..12519809,12520372..12520441,12523009..12523153,12523425..12523647,12524857..12524945,12525577..12525618,12525849..12526006,12526982..12527049,12527912..12528042,12528867..12531370)	1.63886	-3.10191	-8.58554	5.13543e-05	0.028374	1	110499980	XM_021577068.1
LOC110508491_1	NC_035104.1	complement(join(9911643..9913646,9915463..9915547,9915721..9915836,9916302..9916765))	2.47194	-3.16266	-8.95479	4.97312e-05	0.028374	1	110508491	XM_021589038.1
LOC110486120_1	NC_035089.1	complement(join(28914397..28915044,28915168..28915277,28915560..28915692,28916621..28916689,28921268..28921375))	142.676	-3.16375	-8.96156	6.46161e-05	0.0313551	1	110486120	XM_021557491.1
mybpc2_2	NC_035088.1	join(78728716..78728883,78756790..78756864,78757017..78757165,78757319..78757436,78757676..78757724,78759494..78759550,78759633..78759805,78760024..78760156,78760413..78760537,78761753..78761858,78762012..78762172,78762311..78762472,78762961..78763071,78763200..78763229,78763351..78763490,78763683..78763842,78764119..78764223,78764413..78764601,78764720..78764854,78764994..78765161,78765341..7876…	19.1646	-3.21622	-9.29351	0.000100554	0.0431638	1	110538609	XM_021625533.1
e2_1	NC_035092.1	join(34827492..34828149,34829900..34830108,34830193..34830349,34830462..34830626,34830742..34830867,34830993..34831213,34831378..34831439,34831566..34832707)	14.7848	-3.24089	-9.45376	3.3133e-06	0.00560012	0.184896	100136029	NM_001124352.1
LOC110526833_1	NC_035082.1	join(80816808..80816938,80817090..80817126,80817723..80817851,80819376..80819438,80819763..80820645)	14.5847	-3.30046	-9.85229	4.31097e-05	0.0273374	1	110526833	XM_021608021.1
LOC110499400_1	NC_035096.1	join(32442813..32442999,32444960..32445202,32445455..32445613,32445728..32445800,32445932..32446110,32446274..32446391,32446564..32446749,32446897..32447042,32447827..32447976,32448194..32448355,32448474..32448827,32448975..32449109,32449295..32449339,32449681..32450091)	52.4354	-3.71941	-13.1721	3.6633e-05	0.0238538	1	110499400	XM_021576526.1
LOC110526837_1	NC_035082.1	complement(join(80895509..80895652,80895977..80896125,80897543..80897671,80898252..80898288,80898446..80898479))	51.9099	-3.92277	-15.166	1.01338e-05	0.0123361	0.565507	110526837	XM_021608025.1
LOC110529357_1	NC_035084.1	complement(join(8013347..8015571,8018817..8019507,8019889..8020044))	0.541814	-4.00452	-16.0502	9.11974e-05	0.039451	1	110529357	XM_021611495.1
LOC110529565_7	NC_035084.1	join(17287095..17287519,17291193..17291402,17298171..17298227,17300667..17300801,17303648..17303674,17304706..17304813,17305146..17305172,17308805..17309818,17311640..17311726,17311946..17312218,17327622..17327660,17328031..17328096,17328722..17328754,17329728..17329754,17330564..17330602,17330770..17330811,17331133..17331177,17331612..17331656,17331779..17331820,17332044..17332100,17335435..1733…	0.456372	-4.00698	-16.0776	1.04612e-05	0.0123361	0.583776	110529565	XM_021611868.1
LOC110527026_1	NC_035082.1	join(80832015..80832098,80832247..80832423,80832808..80833145)	7.65988	-4.16966	-17.9966	2.96202e-05	0.021749	1	110527026	XM_021608195.1
LOC100136069_2	NC_035093.1	join(13830923..13831546,13832080..13832162,13832487..13832643,13832879..13833040,13833180..13833305,13833631..13833851,13843761..13843986)	1.84188	-4.31653	-19.9254	2.59716e-06	0.00467523	0.144932	100136069	XM_021568002.1
LOC110530590_1	NC_035084.1	join(70151477..70151899,70152728..70152867,70153297..70153381,70153513..70155405)	1.05256	-4.35031	-20.3974	3.95029e-06	0.00629834	0.220442	110530590	XM_021613791.1
LOC110526500_1	NC_035082.1	complement(join(66788814..66789272,66789468..66789591,66789792..66789831,66789981..66790109,66790189..66790287,66790413..66790535,66790732..66790772,66790929..66791033,66791197..66791365,66791699..66791730,66791942..66792063,66792155..66792224,66792323..66792495,66792719..66792920,66793080..66793263,66793460..66793707,66793828..66793999,66794422..66794627,66794738..66795822,66799154..66799708))	0.934563	-4.45626	-21.9517	5.0591e-06	0.00767746	0.282318	110526500	XM_021607525.1
LOC110495372_1	NC_035094.1	complement(join(714934..715374,715566..715674,719973..720013,721034..721154,721365..721431,721661..721820,723068..723274))	2.16154	-4.70808	-26.1381	0.00011443	0.04594	1	110495372	XM_021570600.1
LOC110492964_1	NC_035078.1	join(45545648..45545726,45555735..45555771,45557525..45557561,45557724..45557852,45559171..45559260,45559376..45559549,45560746..45561074)	51.1459	-4.92584	-30.3966	8.39497e-11	1.17118e-06	4.68473e-06	110492964	XM_021567378.1
epg5_3	NC_035082.1	complement(join(28766495..28768216,28768323..28768437,28770009..28770221,28770308..28770521,28770712..28770954,28771032..28771176,28771336..28771545,28771652..28771855,28772048..28772223,28772310..28772413,28772609..28772684,28772800..28773007,28773108..28773283,28773370..28773583,28773732..28773926,28774306..28774462,28774618..28774760,28776202..28776367,28776457..28776628,28777463..28777607,287…	0.692273	-4.95581	-31.0347	6.08275e-06	0.00893268	0.339442	110525772	XM_021606191.1
rbm33_6	NC_035091.1	join(27063519..27063712,27064314..27064389,27069155..27069203,27069757..27069827,27069957..27070212,27071865..27071972,27076159..27076339,27076562..27076773,27087068..27087365,27090884..27090945,27094459..27094594,27095177..27095532,27096228..27096530,27096768..27097079,27098646..27099296,27101361..27101528,27103515..27103715,27104114..27104202,27104392..27109291)	0.21877	-5.12844	-34.9797	5.39921e-05	0.0292522	1	110489983	XM_021563024.1
LOC110505513_4	NC_035101.1	complement(join(57963052..57965461,57966770..57969132,57977284..57978105))	0.793702	-5.14103	-35.2861	3.58174e-07	0.000869024	0.0199875	110505513	XM_021584774.1
tp53inp2_3	NC_035092.1	complement(join(60619146..60623398,60623547..60624087,60624773..60625236,60635000..60635314))	0.78601	-5.27092	-38.6105	5.41943e-07	0.0012097	0.0302426	110492532	XM_021566931.1
LOC110493609_3	NC_035093.1	complement(join(13468320..13470769,13471216..13471409,13472824..13473004,13473260..13473554,13474297..13474494,13474803..13475504,13485471..13485547,13486671..13486702))	0.403775	-5.44806	-43.6544	7.18674e-05	0.0342777	1	110493609	XM_021567975.1
LOC110489730_20	NC_035091.1	complement(join(14912339..14914651,14915347..14915480,14915816..14915907,14916027..14916162,14916400..14916537,14916775..14916864,14917197..14917295,14917570..14917706,14917974..14918124,14918304..14918390,14918515..14918600,14919118..14919159,14923383..14923430,14924793..14925017,14925787..14925855,14935454..14935498,14936863..14936931,14937959..14937973,14938158..14938208,14939980..14940171,149…	0.188666	-5.72055	-52.7299	0.000131691	0.0497042	1	110489730	XM_021562536.1
LOC110523341_2	NC_035081.1	complement(join(14098765..14100213,14100412..14100588,14100740..14100845,14100958..14101201,14101656..14101806,14103822..14103926,14104790..14104872,14106894..14107118,14107380..14107535,14107911..14108250,14108422..14108561,14108835..14109011,14114693..14114789,14118636..14120806,14121419..14121533,14127903..14128222))	0.187353	-5.79066	-55.3558	5.09042e-06	0.00767746	0.284066	110523341	XM_021601956.1
LOC110486163_3	NC_035078.1	complement(join(14527862..14529889,14531673..14532178,14532342..14532499,14532810..14532926,14536423..14536706))	0.237322	-6.12106	-69.6021	0.000133466	0.0497042	1	110486163	XM_021557608.1
LOC110526405_1	NC_035082.1	complement(join(62895004..62900218,62900384..62900482,62903074..62903234,62905602..62905697,62906001..62906127,62906992..62907133,62907281..62907385,62907516..62907640,62907766..62907855,62908080..62908202,62908479..62908533,62909080..62909220,62909376..62909489,62909596..62909750,62909845..62909925,62910015..62910110,62910847..62910855,62911321..62911397,62912123..62912219,62914205..62914346,629…	0.185636	-6.17317	-72.1621	8.52069e-05	0.03744	1	110526405	XM_021607358.1
LOC110537581_1	NC_035078.1	join(6841000..6841461,6841838..6842137,6842679..6842960,6843233..6843508,6843652..6843927,6845468..6845719,6845836..6846111,6846358..6846609,6846772..6847047,6847500..6847751,6847914..6848189,6848641..6848892,6851516..6851794,6852018..6852275)	0.238002	-6.35268	-81.7234	3.05506e-05	0.0221409	1	110537581	XM_021623733.1
LOC110532379_2	NC_035085.1	join(45845146..45845287,45858089..45858484,45860236..45860407,45884478..45884584,45889062..45889256,45890250..45890392,45890752..45890859,45890998..45891102,45891721..45891883,45892651..45892784,45892891..45893039,45893482..45893638,45897566..45897720,45916005..45916131,45919718..45919993,45921033..45921211,45922791..45922984,45923187..45923252,45923453..45926371)	0.263855	-6.35614	-81.9199	3.97331e-05	0.0254858	1	110532379	XM_021616231.1
LOC110528515_3	NC_035083.1	complement(join(67830417..67832980,67833338..67833426,67833899..67834026,67834289..67834584,67836612..67836704,67837305..67837793,67837950..67838006,67838216..67838493,67840391..67840514,67840738..67840995,67841207..67841557,67841665..67841814,67841936..67842010,67842178..67842487,67842646..67842755,67843143..67843260,67843432..67843856,67847867..67847905,67848745..67848932,67851460..67851518,678…	0.211926	-6.37669	-83.0949	1.03518e-05	0.0123361	0.577671	110528515	XM_021610623.1
LOC110526266_3	NC_035082.1	complement(join(55923556..55924854,55924973..55925108,55927944..55928096,55929074..55929202,55929456..55929526,55929649..55929790,55930005..55930114,55933295..55933388,55935154..55935259,55935442..55935950,55936905..55937202,55937865..55937958,55964817..55965372))	1.46954	-6.40532	-84.7606	1.46859e-08	0.000102442	0.000819532	110526266	XM_021607078.1
LOC110501712_1	NC_035098.1	complement(join(29117979..29119117,29119376..29119511,29128487..29128522,29131295..29131603))	0.538531	-6.41877	-85.5543	5.67209e-05	0.0294779	1	110501712	XM_021579453.1
LOC110487370_4	NC_035078.1	complement(join(17704372..17708348,17709216..17710592,17710638..17712150,17712815..17712888,17714523..17714647,17715544..17716580,17722998..17723111))	0.123686	-6.46538	-88.3636	1.39379e-05	0.0141416	0.77779	110487370	XM_021559307.1
LOC110499732_1	NC_035097.1	complement(1444963..1446900)	0.520258	-6.47963	-89.2407	1.14951e-05	0.0123361	0.641475	110499732	XM_021576791.1
LOC110506355_2	NC_035102.1	complement(join(9851381..9851732,9852161..9852298,9852593..9852700,9854607..9854736,9854813..9854947,9855122..9855318,9858949..9859039,9859295..9859352,9860850..9860931,9861084..9861246,9861380..9861438,9861893..9861983,9862287..9862369,9862526..9862630,9863382..9863465,9866638..9866731,9867784..9867839,9878742..9878836,9879179..9879337,9880331..9880408,9880556..9880613,9884919..9885116,9885672..…	0.36133	-6.71618	-105.141	1.14509e-05	0.0123361	0.639006	110506355	XM_021585917.1
LOC110508103_3	NC_035103.1	complement(join(42710492..42710660,42711055..42711261,42711369..42711442,42711588..42711706,42711749..42713477,42716629..42716891,42717531..42717661))	0.437683	-6.73855	-106.784	5.61887e-05	0.0294779	1	110508103	XM_021588548.1
LOC110536181_2	NC_035087.1	complement(join(59140387..59141735,59141960..59142035,59147805..59147831,59148346..59148567,59149240..59149410,59149495..59149605,59149739..59149870,59150028..59150177,59150287..59150454,59150591..59150698,59150806..59150970,59154195..59154352,59155204..59155396,59155600..59155783,59155941..59156086,59156179..59156301,59156394..59156628,59156809..59156951,59157119..59157244,59157336..59157499,591…	0.408046	-6.817	-112.751	4.81812e-08	0.000268871	0.00268871	110536181	XM_021621792.1
csf3r_4	NC_035079.1	complement(join(32856599..32857278,32857442..32857523,32857612..32857708,32857900..32858040,32858447..32858593,32858973..32859074,32859435..32859623,32860149..32860356,32860471..32860553,32860862..32861012,32861228..32861391,32861649..32861815,32862106..32862235,32863096..32863479,32863787..32863865,32864165..32864299,32867621..32867693))	0.354593	-9.03651	-525.124	0.000121875	0.0477286	1	100136103	NM_001124402.1
LOC100135905_1	NC_035097.1	complement(join(48856593..48857832,48857985..48858343,48858591..48858747,48858858..48859681,48859825..48860100,48860487..48860645,48861251..48861354,48861462..48861730,48862020..48862444,48862675..48863257,48863410..48864628,48868414..48868654))	0.226623	-9.13356	-561.663	0.000108414	0.0444847	1	100135905	XM_021578296.1
LOC110507628_1	NC_035103.1	join(15991047..15991239,15992752..15992911,15993870..15994060,15994635..15994826,15995805..15995981,15997889..15998053,16001300..16001427,16001608..16001748,16001985..16002135,16003358..16003522,16003677..16003910,16004066..16004251,16005006..16005167,16006899..16007124,16007226..16007305,16007416..16007568,16008661..16008787,16010161..16010350,16010465..16010783,16011091..16011273,16011652..1601…	0.316825	-9.15423	-569.766	0.000105449	0.0444624	1	110507628	XM_021587740.1
tcf7l2_23	NC_035096.1	join(15169559..15170219,15170367..15170433,15170575..15170699,15206627..15206728,15215046..15215105,15250961..15251093,15253813..15253915,15255289..15255375,15259749..15259871,15260037..15260199,15260400..15260507,15261081..15261144,15262112..15262162,15263561..15263633,15267289..15269564)	0.299597	-9.19512	-586.149	0.000119028	0.0474447	1	110499059	XM_021575902.1
LOC110493801_3	NC_035093.1	join(20493806..20493939,20494708..20494919,20495028..20495193,20497165..20498184,20498368..20498433,20499796..20499888,20500377..20501272,20501411..20504469)	0.256068	-9.27093	-617.772	8.16752e-05	0.0367565	1	110493801	XM_021568293.1
LOC110508969_1	NC_035104.1	join(31344076..31344376,31345058..31345876,31346365..31346479,31348970..31349114,31349350..31349439,31350355..31350826,31350985..31351086,31351239..31351396,31351819..31351896,31352254..31353644)	0.394253	-9.28914	-625.619	4.9041e-05	0.028374	1	110508969	XM_021589901.1
LOC110493506_2	NC_035077.1	complement(join(13303947..13308374,13308850..13309023,13309134..13309205,13309294..13309470,13309600..13309742,13309841..13309966,13311209..13311389,13311568..13311666,13311826..13311931,13312218..13312303,13313738..13313927,13314223..13314363,13315586..13315660,13317819..13317911,13326376..13327103,13336037..13336345))	0.205182	-9.3285	-642.921	0.000132672	0.0497042	1	110493506	XM_021567862.1
LOC110534539_12	NC_035086.1	join(64331982..64332261,64346980..64347108,64347421..64347586,64350691..64350907,64351868..64352538,64354575..64354669,64354925..64355237,64357716..64357805,64358978..64359071,64359447..64359564,64362700..64362828,64363270..64365389)	0.303761	-9.33893	-647.588	5.97938e-05	0.0300607	1	110534539	XM_021619432.1
LOC110494035_2	NC_035093.1	complement(join(34070380..34072911,34074236..34074479,34077396..34077547,34077768..34078784,34079440..34079898,34080417..34080569,34082686..34082898,34119710..34119960,34120074..34120511))	0.267266	-9.37906	-665.851	7.90007e-05	0.0361357	1	110494035	XM_021568715.1
LOC110490460_2	NC_035091.1	complement(join(54342381..54343504,54344143..54344208,54344462..54344620,54344904..54345092,54345235..54345360,54345553..54345675,54345838..54345926,54346028..54346139,54347963..54348113,54348323..54348442,54348651..54348795,54349496..54349528,54350521..54350659,54353152..54353215,54353348..54353415,54353659..54353783,54353952..54354018,54354122..54354183,54354793..54354895,54356146..54356238,543…	0.367224	-9.3949	-673.204	7.42663e-05	0.0348265	1	110490460	XM_021563859.1
LOC110504938_5	NC_035101.1	complement(join(24381615..24385118,24385257..24385540,24385652..24385829,24388459..24388564,24388712..24388759,24389020..24389124,24389212..24389392,24389481..24389607,24391365..24391657,24391809..24391939,24401165..24401283,24410864..24410962,24411936..24412046,24414662..24414766,24415901..24415981,24416738..24416846,24418861..24419024,24419387..24419467,24420023..24420178,24435602..24435665))	0.270584	-9.45787	-703.24	6.29454e-05	0.0309203	1	110504938	XM_021583826.1
LOC110519933_6	NC_035079.1	complement(join(39780045..39783237,39783687..39783817,39784010..39784880,39785036..39785153,39785380..39785505,39785728..39785881,39785973..39786160,39786335..39786467,39787449..39787653,39787915..39788124,39788386..39788492,39789024..39789169,39791535..39791880,39792714..39792887,39793217..39793306,39793586..39793826,39794527..39794661,39794859..39795467,39795611..39795829,39799409..39801000))	0.1716	-9.46392	-706.195	0.000107228	0.0444847	1	110519933	XM_021596810.1
LOC110486197_2	NC_035089.1	join(32318395..32319093,32326386..32326571,32333314..32333457,32333668..32333754,32334371..32334553,32335141..32335173,32335485..32336707,32336941..32337104,32337263..32337424,32337684..32337905,32338237..32341706)	0.238964	-9.5074	-727.803	5.62925e-05	0.0294779	1	110486197	XM_021557620.1
LOC110530168_1	NC_035084.1	complement(join(50873482..50874273,50874505..50874639,50875176..50875361,50880353..50880437,50880601..50880732,50881309..50881365,50881453..50881548,50881816..50881959,50882090..50882126,50882315..50882421,50882551..50882646,50882799..50882945,50883382..50883485,50883746..50883762))	0.750385	-9.55072	-749.988	6.3166e-05	0.0309203	1	110530168	XM_021613026.1
LOC110512516_3	NC_035079.1	complement(join(23149686..23151695,23151919..23152034,23152410..23152432,23154315..23154548,23154916..23155011,23155370..23155497,23155973..23156226))	0.583315	-9.60115	-776.667	4.65631e-05	0.0276426	1	110512516	XM_021592859.1
LOC110509090_3	NC_035104.1	complement(join(34918343..34923838,34926687..34926845,34927122..34927349,34928066..34928153,34928343..34928410,34928512..34928579,34928731..34928794,34932263..34932348,34936327..34936446,34936769..34936920,34937094..34937233,34937900..34937992,34938258..34938380,34938707..34938932,34939662..34939851,34940430..34940664,34943382..34943431,34951235..34951312))	0.251638	-9.61683	-785.15	7.03127e-05	0.0338253	1	110509090	XM_021590050.1
LOC110527319_1	NC_035077.1	complement(join(62849618..62849988,62850019..62850146,62850240..62850332,62850490..62851659,62851835..62851957,62852089..62852190,62852794..62852902,62853153..62853241,62853409..62853549,62854466..62854592,62855996..62856191))	0.590459	-9.63041	-792.578	8.7326e-05	0.0380714	1	110527319	XM_021608515.1
LOC110502304_4	NC_035099.1	join(3698243..3698344,3700100..3700950,3719005..3719089,3729248..3729304,3731447..3731470,3732885..3733052,3733986..3734075,3746600..3746718,3746949..3747063,3747499..3747680,3749780..3753471)	0.287961	-9.65703	-807.34	4.5841e-05	0.0275066	1	110502304	XM_021580239.1
cabin1_3	NC_035082.1	join(23622308..23622512,23623078..23623127,23623354..23623446,23623555..23623668,23623775..23623909,23624074..23624254,23624428..23624557,23624655..23624804,23625004..23625311,23625448..23625625,23625713..23625849,23625943..23626160,23626313..23626385,23626500..23626687,23626924..23627061,23627235..23627426,23627685..23627927,23628034..23628187,23628290..23628405,23628575..23628736,23630056..2363…	0.227435	-9.66361	-811.027	3.43796e-05	0.0237227	1	110525628	XM_021605913.1
LOC110486068_1	NC_035089.1	join(26359483..26359910,26406622..26406709,26422152..26422241,26422561..26422686,26425114..26425276,26427380..26427471,26427828..26427911,26429943..26430002,26434167..26434318,26434796..26434889,26436699..26436788,26438481..26438626,26440149..26440281,26440393..26440497,26442237..26442343,26442637..26442791,26443139..26443249,26447557..26447668,26450740..26450782,26454508..26454550,26454916..2645…	0.40582	-9.6711	-815.254	3.578e-05	0.0238538	1	110486068	XM_021557388.1
LOC110504515_2	NC_035101.1	join(5429927..5430136,5430466..5430622,5430861..5431065,5431373..5431534,5431714..5431814,5433004..5433134,5433246..5433868)	1.21913	-9.69475	-828.726	1.80099e-05	0.0167504	1	110504515	XM_021583271.1
LOC110507705_1	NC_035103.1	join(19163360..19163640,19169794..19170466,19171558..19171669,19187085..19187277,19189969..19193143)	0.421555	-9.71902	-842.787	1.69948e-05	0.0160742	0.94838	110507705	XM_021587867.1
LOC100136604_2	NC_035104.1	join(882414..882553,882671..882815,883135..883349,883723..883849,884188..884303,885014..885145,889668..889835,895770..895968,900061..900353,900789..900928,901554..901713,901914..902016,902662..902729,902988..903217,904084..904194,904491..904653,905878..906007,915341..915475,915674..916082,916187..917415)	0.403874	-9.79493	-888.316	3.22427e-05	0.0230676	1	100136604	XM_021588733.1
LOC110496508_6	NC_035094.1	join(45684179..45684327,45685673..45685812,45686189..45686314,45686393..45686450,45686568..45686894,45687647..45690297)	0.577355	-9.92717	-973.587	4.44489e-05	0.027458	1	110496508	XM_021572452.1
LOC110537076_5	NC_035088.1	complement(join(13619979..13622424,13622659..13622852,13623011..13623225,13623393..13623479,13623593..13623687,13623875..13624021,13624106..13624180,13624610..13624709,13625664..13625735,13625845..13625957,13626387..13626522,13626755..13626886,13627086..13627255,13627441..13627611,13627696..13627896,13628187..13628332,13631132..13631229,13631470..13631652,13631759..13631912,13632248..13632353,136…	0.294114	-9.94917	-988.547	1.98226e-05	0.0175584	1	110537076	XM_021622830.1
LOC110508875_1	NC_035079.1	join(14084748..14085294,14085566..14085833,14087841..14088293,14090484..14090764,14090882..14093607)	0.556304	-10.002	-1025.4	1.42766e-05	0.0142267	0.796694	110508875	XM_021589752.1
LOC110492964_2	NC_035078.1	join(45545784..45545866,45555735..45555771,45557525..45557561,45557724..45557852,45559171..45559260,45559376..45559549,45560746..45561074)	2.74001	-10.1063	-1102.34	1.61636e-05	0.0155516	0.901991	110492964	XM_021567379.1
LOC110534301_3	NC_035086.1	complement(join(49948850..49950816,49951044..49951088,49954111..49956311,49960798..49961072))	0.506097	-10.1705	-1152.45	2.06656e-05	0.0176648	1	110534301	XM_021619079.1
c25h14orf159_3	NC_035101.1	complement(join(65866212..65868199,65870870..65871030,65872564..65872683,65872835..65872983,65873069..65873168,65873278..65873748,65873851..65873973,65874069..65874219,65874458..65874656,65875479..65875632,65876826..65876939,65877410..65877464))	0.717896	-10.1864	-1165.21	8.56345e-06	0.011378	0.477875	110505723	XM_021585119.1
LOC110501587_2	NC_035098.1	complement(join(20865419..20866837,20867395..20867468,20867916..20867988,20869888..20869946,20871506..20871605,20875234..20875288,20875492..20875686,20875869..20875938,20876036..20876134,20877326..20877370,20885869..20885990,20886497..20886544,20888489..20888580,20888992..20889099,20889520..20889558,20893684..20893807,20894180..20894277,20899409..20899563,20906117..20906237,20924067..20924148,209…	0.555507	-10.263	-1228.76	5.09776e-05	0.028374	1	110501587	XM_021579258.1
LOC110493848_2	NC_035093.1	complement(join(22103636..22107523,22107781..22108017,22113730..22113863,22117031..22117082,22117178..22117232,22118124..22118257,22118754..22118813,22119635..22119721,22120087..22120185,22120558..22120647,22124592..22124675,22124808..22124879,22124996..22125070,22125225..22125404,22141204..22141335,22144532..22144782))	0.491032	-10.2668	-1232.01	7.94054e-06	0.0108077	0.443114	110493848	XM_021568361.1
LOC110529693_1	NC_035084.1	complement(join(22747281..22750368,22750483..22750677,22752030..22752159,22752367..22752445,22752795..22752940,22753303..22753422,22754107..22754247,22754420..22754558,22755198..22755372,22755577..22755674,22756466..22756602,22760695..22760751,22761308..22761407,22763520..22764241))	0.834333	-11.0576	-2131.44	3.21947e-07	0.000869024	0.0179659	110529693	XM_021612137.1
mybpc2_8	NC_035088.1	join(78728717..78728883,78745553..78745588,78745724..78745729,78756790..78756864,78757017..78757165,78757319..78757436,78757676..78757724,78759494..78759550,78759633..78759805,78760024..78760156,78760413..78760537,78761753..78761858,78762012..78762172,78762311..78762472,78762961..78763071,78763200..78763229,78763351..78763490,78763683..78763842,78764119..78764223,78764413..78764601,78764720..7876…	2.24107	-11.9408	-3931.25	7.40658e-08	0.000344431	0.00413317	110538609	XM_021625532.1
