# Supplementary material for: Effect of 11-Deoxycorticosterone in the Transcriptomic Response to Stress in Rainbow Trout Skeletal Muscle
Source: Genes (Basel). 2023 Feb 17;14(2):512. doi: 10.3390/genes14020512 (PMC9957386; doi:10.3390/genes14020512)
Supplement: Supplementary file 1 [file genes-14-00512-s001.zip › SupplementaryTableS7.xlsx]

## Sheet: BP
Category	Term	Count	%	PValue	Genes	List Total	Pop Hits	Pop Total	Fold Enrichment	Bonferroni	Benjamini	FDR
GOTERM_BP_DIRECT	GO:0000045~autophagosome assembly	6	4.54545	5.8477e-05	PACS2, ATG16L1, SYNPO2, TP53INP2, ULK2, AMBRA1	124	65	19333	14.3918	0.0530436	0.0545006	0.0545006
GOTERM_BP_DIRECT	GO:0032922~circadian regulation of gene expression	5	3.78788	0.00109096	PER1, EGR1, BHLHE40, USP2, CIART	124	71	19333	10.9797	0.63844	0.262044	0.262044
GOTERM_BP_DIRECT	GO:0006357~regulation of transcription from RNA polymerase II promoter	23	17.4242	0.00120552	EGR1, TCF7L2, HLF, ZNF250, THRA, ZBTB16, FBXL19, IRF2BP2, AMBRA1, FOS, ARID1A, SUPT5H, CHD2, BACH2, MNT, MYCN, SP2, BCL6, NACC2, BHLHE40, ZNF835, HIVEP2, JUNB	124	1723	19333	2.08123	0.675095	0.262044	0.262044
GOTERM_BP_DIRECT	GO:0000122~negative regulation of transcription from RNA polymerase II promoter	16	12.1212	0.00131248	EGR1, TCF7L2, THRA, ZBTB16, USP2, IRF2BP2, SUPT5H, BACH2, PER1, MNT, SP2, BCL6, NACC2, BHLHE40, CPEB3, MYOZ1	124	973	19333	2.5638	0.705958	0.262044	0.262044
GOTERM_BP_DIRECT	GO:0010508~positive regulation of autophagy	5	3.78788	0.00140582	ATG16L1, TP53INP2, ULK2, AMBRA1, MEFV	124	76	19333	10.2573	0.730488	0.262044	0.262044
GOTERM_BP_DIRECT	GO:0006936~muscle contraction	5	3.78788	0.00241009	MYH2, MYBPC2, ASPH, TNNI2, MYH4	124	88	19333	8.8586	0.894487	0.3384	0.3384
GOTERM_BP_DIRECT	GO:0045475~locomotor rhythm	3	2.27273	0.00254163	EGR1, USP2, CIART	124	12	19333	38.9778	0.906689	0.3384	0.3384
GOTERM_BP_DIRECT	GO:0045780~positive regulation of bone resorption	3	2.27273	0.00853392	TFRC, PLEKHM1, LTBP3	124	22	19333	21.2606	0.99966	0.994201	0.994201
GOTERM_BP_DIRECT	GO:0032438~melanosome organization	3	2.27273	0.0109463	PIKFYVE, AP1G1, RAB38	124	25	19333	18.7094	0.999965	1	1
GOTERM_BP_DIRECT	GO:0043153~entrainment of circadian clock by photoperiod	3	2.27273	0.0155477	PER1, BHLHE40, USP2	124	30	19333	15.5911	1	1	1
GOTERM_BP_DIRECT	GO:0045727~positive regulation of translation	4	3.0303	0.0164785	DDX3X, KRT17, CIRBP, CPEB3	124	84	19333	7.42435	1	1	1
GOTERM_BP_DIRECT	GO:0071277~cellular response to calcium ion	4	3.0303	0.0215409	ASPH, CPNE1, FOS, JUNB	124	93	19333	6.70586	1	1	1
GOTERM_BP_DIRECT	GO:0045944~positive regulation of transcription from RNA polymerase II promoter	15	11.3636	0.0216809	EGR1, TCF7L2, DDX3X, HLF, THRA, ZBTB16, DDX21, PIK3R2, FOS, SUPT5H, NPNT, RGMA, PER1, MYCN, JUNB	124	1210	19333	1.93278	1	1	1
GOTERM_BP_DIRECT	GO:0048675~axon extension	3	2.27273	0.0219677	CYFIP1, ULK2, SPG11	124	36	19333	12.9926	1	1	1
GOTERM_BP_DIRECT	GO:0045214~sarcomere organization	3	2.27273	0.0255216	KRT8, MYOZ1, MYLK3	124	39	19333	11.9932	1	1	1
GOTERM_BP_DIRECT	GO:0007179~transforming growth factor beta receptor signaling pathway	4	3.0303	0.0266767	ZFYVE9, FOS, LTBP3, NPNT	124	101	19333	6.1747	1	1	1
GOTERM_BP_DIRECT	GO:0030316~osteoclast differentiation	3	2.27273	0.0280117	TFRC, FOS, JUNB	124	41	19333	11.4081	1	1	1
GOTERM_BP_DIRECT	GO:0030036~actin cytoskeleton organization	5	3.78788	0.0285518	BCL6, SPECC1L, AMOTL2, PIP5K1C, PRKG1	124	181	19333	4.30694	1	1	1
GOTERM_BP_DIRECT	GO:1901216~positive regulation of neuron death	3	2.27273	0.0305951	EGR1, TP53BP2, FOS	124	43	19333	10.8775	1	1	1
GOTERM_BP_DIRECT	GO:0009409~response to cold	3	2.27273	0.0305951	THRA, CIRBP, FOS	124	43	19333	10.8775	1	1	1
GOTERM_BP_DIRECT	GO:0051170~nuclear import	2	1.51515	0.0314119	HNRNPA1, BACH2	124	5	19333	62.3645	1	1	1
GOTERM_BP_DIRECT	GO:0006661~phosphatidylinositol biosynthetic process	3	2.27273	0.0346394	PIKFYVE, MTMR14, PIP5K1C	124	46	19333	10.1681	1	1	1
GOTERM_BP_DIRECT	GO:0045892~negative regulation of transcription, DNA-templated	9	6.81818	0.035176	PER1, TCF7L2, THRA, BCL6, NACC2, ZBTB16, BHLHE40, LIMS1, CIART	124	591	19333	2.37428	1	1	1
GOTERM_BP_DIRECT	GO:0035914~skeletal muscle cell differentiation	3	2.27273	0.0374444	EGR1, HLF, FOS	124	48	19333	9.74446	1	1	1
GOTERM_BP_DIRECT	GO:0045893~positive regulation of transcription, DNA-templated	10	7.57576	0.0416363	EGR1, MYCN, ASPH, ZBTB16, INSR, TP53INP2, NCOA4, TNNI2, FOS, ARID1A	124	724	19333	2.15347	1	1	1
GOTERM_BP_DIRECT	GO:0035336~long-chain fatty-acyl-CoA metabolic process	2	1.51515	0.0437008	DGAT2, FAR1	124	7	19333	44.5461	1	1	1
GOTERM_BP_DIRECT	GO:0042733~embryonic digit morphogenesis	3	2.27273	0.0479074	MYCN, IFT140, ZBTB16	124	55	19333	8.50425	1	1	1
GOTERM_BP_DIRECT	GO:0048671~negative regulation of collateral sprouting	2	1.51515	0.0618449	ULK2, RGMA	124	10	19333	31.1823	1	1	1
GOTERM_BP_DIRECT	GO:0032784~regulation of DNA-templated transcription, elongation	2	1.51515	0.0618449	SETD5, SUPT5H	124	10	19333	31.1823	1	1	1
GOTERM_BP_DIRECT	GO:0035646~endosome to melanosome transport	2	1.51515	0.0618449	AP1G1, RAB38	124	10	19333	31.1823	1	1	1
GOTERM_BP_DIRECT	GO:0000381~regulation of alternative mRNA splicing, via spliceosome	3	2.27273	0.062703	NOVA2, HNRNPA1, RBM5	124	64	19333	7.30834	1	1	1
GOTERM_BP_DIRECT	GO:0045109~intermediate filament organization	3	2.27273	0.066177	KRT17, KRT8, KRT13	124	66	19333	7.08688	1	1	1
GOTERM_BP_DIRECT	GO:0030049~muscle filament sliding	2	1.51515	0.0678167	MYH2, MYH4	124	11	19333	28.3475	1	1	1
GOTERM_BP_DIRECT	GO:0008286~insulin receptor signaling pathway	3	2.27273	0.0679377	INSR, GAB1, PIK3R2	124	67	19333	6.9811	1	1	1
GOTERM_BP_DIRECT	GO:0006366~transcription from RNA polymerase II promoter	5	3.78788	0.0705589	MNT, THRA, BCL6, DDX21, FOS	124	244	19333	3.1949	1	1	1
GOTERM_BP_DIRECT	GO:0006914~autophagy	4	3.0303	0.0730256	GRAMD1A, ULK2, EPG5, AMBRA1	124	152	19333	4.10293	1	1	1
GOTERM_BP_DIRECT	GO:0008285~negative regulation of cell proliferation	7	5.30303	0.0760922	MNT, BCL6, ASPH, NACC2, ZBTB16, AMBRA1, RBM5	124	464	19333	2.35211	1	1	1
GOTERM_BP_DIRECT	GO:0006898~receptor-mediated endocytosis	3	2.27273	0.0882684	AP1G1, INSR, CLTCL1	124	78	19333	5.99659	1	1	1
GOTERM_BP_DIRECT	GO:1900029~positive regulation of ruffle assembly	2	1.51515	0.0913291	CYFIP1, PLEKHM1	124	15	19333	20.7882	1	1	1
GOTERM_BP_DIRECT	GO:0070885~negative regulation of calcineurin-NFAT signaling cascade	2	1.51515	0.0913291	DYRK2, MYOZ1	124	15	19333	20.7882	1	1	1
GOTERM_BP_DIRECT	GO:0038084~vascular endothelial growth factor signaling pathway	2	1.51515	0.0971148	FLT1, GAB1	124	16	19333	19.4889	1	1	1
GOTERM_BP_DIRECT	GO:0045725~positive regulation of glycogen biosynthetic process	2	1.51515	0.0971148	DYRK2, INSR	124	16	19333	19.4889	1	1	1
GOTERM_BP_DIRECT	GO:0042147~retrograde transport, endosome to Golgi	3	2.27273	0.098037	PIKFYVE, CLTCL1, RAB9A	124	83	19333	5.63535	1	1	1
GOTERM_BP_DIRECT	GO:0017148~negative regulation of translation	3	2.27273	0.098037	DDX3X, CIRBP, CPEB3	124	83	19333	5.63535	1	1	1

## Sheet: CC
CC	Term	Count	%	PValue	Genes	List Total	Pop Hits	Pop Total	Fold Enrichment	Bonferroni	Benjamini	FDR
GOTERM_CC_DIRECT	GO:0005829~cytosol	62	46.9697	1.74595e-07	CYFIP1, MIDN, DDX3X, DYRK2, THRA, ZFYVE9, PANK1, MTMR14, SMC4, BICD2, MYLK3, BACH2, CABIN1, AP1G1, KIF13B, CPNE1, SPG11, PRKG1, DGAT2, MYBPC2, PLEKHG5, KRT8, GAB1, FOS, MYH2, RAB38, TTLL11, GRAMD1A, SAMD8, WDR26, SYNPO2, DDX21, PIK3R2, AMBRA1, MEFV, TP53INP2, CLTCL1, MAP7, TP53BP2, TNNI2, PIP5K1C, MYH10, USP25, ZBTB16, MID1IP1, FBXL19, KRT13, MIB2, PHKB, PER1, PIKFYVE, PPFIBP1, KRT17, TRIM39, ATG…	127	5520	20580	1.8201	4.34733e-05	4.34742e-05	4.26013e-05
GOTERM_CC_DIRECT	GO:0005634~nucleus	61	46.2121	9.11138e-06	SETD5, MIDN, DDX3X, DYRK2, ZNF250, THRA, TFRC, PANK1, CHD2, SMC4, BACH2, GPATCH8, CABIN1, CPNE1, MYOZ1, JUNB, ACADS, RBM5, ZNF385A, SRRM2, NCOA4, CIRBP, KRT8, UBE4B, FOS, ARID1A, MYCN, TUBB2A, ZNF835, ALPK3, PVALB, HLF, WDR26, SYNPO2, PIK3R2, AMBRA1, MEFV, CIART, SBNO1, NACC2, TP53INP2, TP53BP2, TNNI2, HIVEP2, HNRNPA1, MYH10, TCF7L2, EGR1, USP25, ZBTB16, MID1IP1, KRT13, DDX31, IRF2BP2, SUPT5H, PE…	127	6007	20580	1.64556	0.00226617	0.00113437	0.00111159
GOTERM_CC_DIRECT	GO:0032982~myosin filament	4	3.0303	0.000274938	MYH2, MYBPC2, MYH4, MYH10	127	21	20580	30.8661	0.0661776	0.0228199	0.0223616
GOTERM_CC_DIRECT	GO:0048471~perinuclear region of cytoplasm	14	10.6061	0.00084834	CYFIP1, DGAT2, TFRC, MTMR14, PLEKHG5, USP2, AMBRA1, PIKFYVE, AP1G1, TP53BP2, MAP7, EPG5, RAB38, LIMS1	127	766	20580	2.9617	0.19049	0.0434974	0.042624
GOTERM_CC_DIRECT	GO:0031410~cytoplasmic vesicle	9	6.81818	0.000888591	PIKFYVE, GRAMD1A, TFRC, TP53INP2, AMOTL2, AMBRA1, MEFV, SPG11, BICD2	127	325	20580	4.48746	0.19857	0.0434974	0.042624
GOTERM_CC_DIRECT	GO:0005654~nucleoplasm	40	30.303	0.00109625	SETD5, WDR26, DDX3X, HLF, DYRK2, THRA, SYNPO2, DDX21, MEFV, SMC4, BACH2, CABIN1, MNT, CPNE1, TP53BP2, HIVEP2, PIP5K1C, HNRNPA1, JUNB, ACADS, RBM5, ZNF385A, SRRM2, TCF7L2, GIT2, EGR1, USP2, CIRBP, KRT8, VWA5A, IRF2BP2, THOC3, FOS, ARID1A, SUPT5H, PER1, MYCN, SP2, BCL6, CPEB3	127	3960	20580	1.63684	0.238996	0.0434974	0.042624
GOTERM_CC_DIRECT	GO:0005776~autophagosome	5	3.78788	0.00122282	GRAMD1A, ATG16L1, TP53INP2, AMBRA1, MEFV	127	76	20580	10.661	0.262632	0.0434974	0.042624
GOTERM_CC_DIRECT	GO:0005925~focal adhesion	9	6.81818	0.00468206	GIT2, CYFIP1, PPFIBP1, FLT1, SYNPO2, PIK3R2, PIP5K1C, AMBRA1, LIMS1	127	425	20580	3.43159	0.689189	0.145729	0.142803
GOTERM_CC_DIRECT	GO:0000785~chromatin	15	11.3636	0.00539698	EGR1, TCF7L2, HLF, THRA, FOS, ARID1A, CHD2, BACH2, MNT, MYCN, SP2, NACC2, BHLHE40, JUNB, ZNF385A	127	1059	20580	2.29529	0.740108	0.149317	0.146318
GOTERM_CC_DIRECT	GO:0005911~cell-cell junction	6	4.54545	0.00660051	PIKFYVE, MYH2, PLEKHG5, KRT8, GAB1, LIMS1	127	192	20580	5.06398	0.807753	0.164353	0.161052
GOTERM_CC_DIRECT	GO:0016460~myosin II complex	3	2.27273	0.00939833	MYH2, MYH4, MYH10	127	24	20580	20.2559	0.90475	0.212744	0.208472
GOTERM_CC_DIRECT	GO:0030424~axon	7	5.30303	0.0238164	ROBO2, PLEKHG5, INSR, KIF13B, MAP7, SPG11, PVALB	127	361	20580	3.14219	0.997526	0.494189	0.484266
GOTERM_CC_DIRECT	GO:0016605~PML body	4	3.0303	0.0273919	TCF7L2, ZBTB16, TP53INP2, CIART	127	106	20580	6.11499	0.999008	0.506417	0.496248
GOTERM_CC_DIRECT	GO:0035976~transcription factor AP-1 complex	2	1.51515	0.0302426	FOS, JUNB	127	5	20580	64.8189	0.999522	0.506417	0.496248
GOTERM_CC_DIRECT	GO:0030027~lamellipodium	5	3.78788	0.0305071	CYFIP1, DDX3X, PLEKHG5, MEFV, MYH10	127	192	20580	4.21998	0.999554	0.506417	0.496248
GOTERM_CC_DIRECT	GO:0000151~ubiquitin ligase complex	4	3.0303	0.0337086	WDR26, DYRK2, MIB2, UBE4B	127	115	20580	5.63643	0.999804	0.52459	0.514056
GOTERM_CC_DIRECT	GO:0043231~intracellular membrane-bounded organelle	12	9.09091	0.0386435	PIKFYVE, DGAT2, TFRC, AP1G1, ZFYVE9, AQP10, SYNPO2, PLEKHM1, DDX31, FAR1, AMBRA1, MUC5B	127	982	20580	1.98021	0.999945	0.540875	0.530014
GOTERM_CC_DIRECT	GO:0090575~RNA polymerase II transcription factor complex	4	3.0303	0.0390994	HLF, FOS, JUNB, BACH2	127	122	20580	5.31302	0.999951	0.540875	0.530014
GOTERM_CC_DIRECT	GO:0045111~intermediate filament cytoskeleton	3	2.27273	0.049212	KRT17, KRT8, KRT13	127	58	20580	8.38175	0.999997	0.602828	0.590723
GOTERM_CC_DIRECT	GO:0055037~recycling endosome	4	3.0303	0.0492923	TFRC, AP1G1, PANK1, AMOTL2	127	134	20580	4.83723	0.999997	0.602828	0.590723
GOTERM_CC_DIRECT	GO:0005874~microtubule	6	4.54545	0.0508409	TUBB2A, MID1IP1, KIF13B, MAP7, TTLL11, MEFV	127	327	20580	2.97334	0.999998	0.602828	0.590723
GOTERM_CC_DIRECT	GO:0005905~clathrin-coated pit	3	2.27273	0.057017	TFRC, AP1G1, CLTCL1	127	63	20580	7.71654	1	0.645329	0.63237
GOTERM_CC_DIRECT	GO:0044754~autolysosome	2	1.51515	0.0653381	NCOA4, PLEKHM1	127	11	20580	29.4631	1	0.666381	0.653
GOTERM_CC_DIRECT	GO:0045335~phagocytic vesicle	3	2.27273	0.0669057	RAB9A, RAB38, AMBRA1	127	69	20580	7.04553	1	0.666381	0.653
GOTERM_CC_DIRECT	GO:0030136~clathrin-coated vesicle	3	2.27273	0.0669057	AP1G1, PANK1, CLTCL1	127	69	20580	7.04553	1	0.666381	0.653
GOTERM_CC_DIRECT	GO:0015629~actin cytoskeleton	5	3.78788	0.0742178	FLT1, SYNPO2, SPECC1L, MYOZ1, MYLK3	127	258	20580	3.14045	1	0.67182	0.658329
GOTERM_CC_DIRECT	GO:0005737~cytoplasm	43	32.5758	0.0745055	MIDN, WDR26, DDX3X, DYRK2, PANK1, AMBRA1, MEFV, BICD2, MYLK3, AP1G1, KIF13B, CPNE1, TP53BP2, EPG5, CCDC141, HNRNPA1, SPG11, MYH10, PRKG1, ZNF385A, EGR1, PLEKHG5, USP2, CIRBP, KRT8, MIB2, GAB1, IRF2BP2, UBE4B, PER1, MYH2, TUBB2A, TRIM39, TEP1, NOVA2, SPECC1L, BHLHE40, ULK2, PNPLA5, CPEB3, MYH4, PVALB, LIMS1	127	5593	20580	1.24585	1	0.67182	0.658329
GOTERM_CC_DIRECT	GO:0030670~phagocytic vesicle membrane	3	2.27273	0.075546	PIKFYVE, RAB9A, RAB38	127	74	20580	6.56948	1	0.67182	0.658329
GOTERM_CC_DIRECT	GO:0005859~muscle myosin complex	2	1.51515	0.0880321	MYH2, MYH4	127	15	20580	21.6063	1	0.755862	0.740684

## Sheet: MF
Category	Term	Count	%	PValue	Genes	List Total	Pop Hits	Pop Total	Fold Enrichment	Bonferroni	Benjamini	FDR
GOTERM_MF_DIRECT	GO:0000978~RNA polymerase II core promoter proximal region sequence-specific DNA binding	20	15.1515	0.000398056	EGR1, TCF7L2, HLF, ZNF250, THRA, ZBTB16, FOS, CHD2, BACH2, CIART, PER1, MNT, MYCN, SP2, BCL6, NACC2, BHLHE40, ZNF835, HIVEP2, JUNB	127	1207	18908	2.46697	0.102992	0.108669	0.108271
GOTERM_MF_DIRECT	GO:0003700~transcription factor activity, sequence-specific DNA binding	12	9.09091	0.00122319	TCF7L2, EGR1, MNT, MYCN, HLF, THRA, BCL6, ZBTB16, ZNF835, BHLHE40, FOS, BACH2	127	555	18908	3.21907	0.284043	0.112055	0.111645
GOTERM_MF_DIRECT	GO:0005515~protein binding	101	76.5152	0.00123138	CYFIP1, MIDN, TFRC, ZFYVE9, SMC4, BACH2, GPATCH8, CPNE1, MYOZ1, JUNB, SRRM2, DGAT2, USP2, KRT8, CIRBP, MYCN, TEP1, SPECC1L, ZNF835, ULK2, RAB38, FAR1, PIK3R2, LTBP3, MEFV, NACC2, CLTCL1, MAP7, TP53BP2, PIP5K1C, CCDC141, MYH10, EGR1, ZBTB16, INSR, PHKB, SUPT5H, PPFIBP1, SP2, BCL6, ATG16L1, BHLHE40, PLEKHM1, AMOTL2, CPEB3, EIF4G3, ROBO2, FLT1, DDX3X, DYRK2, THRA, AQP10, MTMR14, CHD2, BICD2, CABIN1,…	127	12619	18908	1.19162	0.285643	0.112055	0.111645
GOTERM_MF_DIRECT	GO:0005524~ATP binding	21	15.9091	0.00295231	FLT1, DDX3X, DYRK2, PANK1, INSR, DDX31, DDX21, CHD2, SMC4, MYLK3, PIKFYVE, MYH2, TEP1, KIF13B, ULK2, ALPK3, TTLL11, PIP5K1C, MYH4, MYH10, PRKG1	127	1541	18908	2.02889	0.553882	0.201495	0.200757
GOTERM_MF_DIRECT	GO:0003779~actin binding	8	6.06061	0.00767932	MYH2, MYBPC2, SYNPO2, MIB2, TNNI2, MYOZ1, MEFV, MYH10	127	339	18908	3.51344	0.878099	0.291593	0.290525
GOTERM_MF_DIRECT	GO:0003676~nucleic acid binding	8	6.06061	0.00854192	TCF7L2, DDX3X, CIRBP, HNRNPA1, RBM5, ZNF385A, GPATCH8, RBM33	127	346	18908	3.44236	0.903861	0.291593	0.290525
GOTERM_MF_DIRECT	GO:0005198~structural molecule activity	6	4.54545	0.0085483	KRT17, ASPH, INSR, CLTCL1, KRT13, MAP7	127	188	18908	4.75155	0.90403	0.291593	0.290525
GOTERM_MF_DIRECT	GO:0003723~RNA binding	19	14.3939	0.00873534	SRRM2, DDX3X, TFRC, CIRBP, DDX31, DDX21, THOC3, SUPT5H, CHD2, GPATCH8, TEP1, NOVA2, CPEB3, HNRNPA1, EIF4G3, JUNB, RBM5, ZNF385A, RBM33	127	1471	18908	1.92302	0.908848	0.291593	0.290525
GOTERM_MF_DIRECT	GO:0016887~ATPase activity	8	6.06061	0.00961296	DDX3X, KIF13B, DDX31, DDX21, CHD2, MYH4, SMC4, MYH10	127	354	18908	3.36456	0.928427	0.291593	0.290525
GOTERM_MF_DIRECT	GO:0035613~RNA stem-loop binding	3	2.27273	0.0110479	DDX3X, CPEB3, MYH10	127	24	18908	18.6102	0.951822	0.301607	0.300502
GOTERM_MF_DIRECT	GO:1990837~sequence-specific double-stranded DNA binding	10	7.57576	0.0123027	EGR1, MYCN, HLF, ZNF250, SP2, BCL6, BHLHE40, FOS, JUNB, BACH2	127	557	18908	2.67292	0.965935	0.305332	0.304213
GOTERM_MF_DIRECT	GO:0031490~chromatin DNA binding	4	3.0303	0.0186131	PER1, SBNO1, THRA, BCL6	127	84	18908	7.08961	0.994079	0.40474	0.403258
GOTERM_MF_DIRECT	GO:0044877~macromolecular complex binding	8	6.06061	0.0212401	THRA, TFRC, NACC2, INSR, KRT8, FOS, PVALB, LIMS1	127	415	18908	2.87001	0.997152	0.40474	0.403258
GOTERM_MF_DIRECT	GO:0000976~transcription regulatory region sequence-specific DNA binding	6	4.54545	0.0216719	PER1, TCF7L2, EGR1, THRA, FOS, CIART	127	238	18908	3.75332	0.997475	0.40474	0.403258
GOTERM_MF_DIRECT	GO:0003729~mRNA binding	6	4.54545	0.0241892	SRRM2, DDX3X, NOVA2, SUPT5H, EIF4G3, RBM5	127	245	18908	3.64609	0.99875	0.40474	0.403258
GOTERM_MF_DIRECT	GO:0001227~transcriptional repressor activity, RNA polymerase II transcription regulatory region sequence-specific binding	7	5.30303	0.0241922	MNT, SP2, BCL6, NACC2, ZBTB16, BHLHE40, BACH2	127	333	18908	3.12965	0.998751	0.40474	0.403258
GOTERM_MF_DIRECT	GO:0000146~microfilament motor activity	3	2.27273	0.0252036	MYH2, MYH4, MYH10	127	37	18908	12.0715	0.999059	0.40474	0.403258
GOTERM_MF_DIRECT	GO:0003677~DNA binding	16	12.1212	0.0323683	EGR1, TCF7L2, DDX3X, HLF, ZBTB16, FBXL19, FOS, ARID1A, CHD2, BACH2, MYCN, HIVEP2, HNRNPA1, JUNB, RBM5, ZNF385A	127	1336	18908	1.78302	0.999874	0.46547	0.463765
GOTERM_MF_DIRECT	GO:0019904~protein domain specific binding	6	4.54545	0.0323954	THRA, ZFYVE9, ZBTB16, INSR, BHLHE40, HNRNPA1	127	265	18908	3.37091	0.999875	0.46547	0.463765
GOTERM_MF_DIRECT	GO:0001222~transcription corepressor binding	3	2.27273	0.0376833	PER1, BCL6, ZBTB16	127	46	18908	9.70969	0.999972	0.514377	0.512493
GOTERM_MF_DIRECT	GO:0070888~E-box binding	3	2.27273	0.0422708	PER1, BHLHE40, CIART	127	49	18908	9.11522	0.999992	0.549521	0.547508
GOTERM_MF_DIRECT	GO:0008134~transcription factor binding	5	3.78788	0.0513116	TCF7L2, DDX3X, THRA, FOS, JUNB	127	209	18908	3.56177	0.999999	0.63673	0.634398
GOTERM_MF_DIRECT	GO:0016308~1-phosphatidylinositol-4-phosphate 5-kinase activity	2	1.51515	0.0584126	PIKFYVE, PIP5K1C	127	9	18908	33.0849	1	0.693332	0.690793
GOTERM_MF_DIRECT	GO:0042802~identical protein binding	18	13.6364	0.0650556	ROBO2, ZNF250, TFRC, ZBTB16, INSR, MID1IP1, USP2, DDX21, FOS, MEFV, TRIM39, BCL6, ATG16L1, CPNE1, TP53BP2, HNRNPA1, PVALB, PRKG1	127	1722	18908	1.55626	1	0.740007	0.737296
GOTERM_MF_DIRECT	GO:0000981~RNA polymerase II transcription factor activity, sequence-specific DNA binding	14	10.6061	0.0845911	EGR1, TCF7L2, HLF, ZNF250, THRA, FOS, BACH2, MNT, MYCN, SP2, NACC2, BHLHE40, HIVEP2, JUNB	127	1280	18908	1.6284	1	0.895739	0.892458
GOTERM_MF_DIRECT	GO:0002039~p53 binding	3	2.27273	0.0853085	TEP1, TP53BP2, ZNF385A	127	73	18908	6.11843	1	0.895739	0.892458
GOTERM_MF_DIRECT	GO:0003725~double-stranded RNA binding	3	2.27273	0.089324	TFRC, DDX21, MYH4	127	75	18908	5.95528	1	0.903164	0.899856
GOTERM_MF_DIRECT	GO:0003724~RNA helicase activity	3	2.27273	0.0933946	DDX3X, DDX31, DDX21	127	77	18908	5.80059	1	0.910597	0.907261

## Sheet: KEGG
Category	Term	Count	%	PValue	Genes	List Total	Pop Hits	Pop Total	Fold Enrichment	Bonferroni	Benjamini	FDR
KEGG_PATHWAY	hsa04140:Autophagy - animal	6	4.54545	0.00538496	ATG16L1, MTMR14, TP53INP2, ULK2, PIK3R2, AMBRA1	67	141	8205	5.21118	0.633702	1	1
KEGG_PATHWAY	hsa05135:Yersinia infection	5	3.78788	0.0241579	GIT2, PIK3R2, FOS, PIP5K1C, MEFV	67	137	8205	4.46944	0.989417	1	1
KEGG_PATHWAY	hsa04810:Regulation of actin cytoskeleton	6	4.54545	0.0365671	CYFIP1, PIKFYVE, PIK3R2, PIP5K1C, MYH10, MYLK3	67	229	8205	3.20863	0.999021	1	1
KEGG_PATHWAY	hsa04070:Phosphatidylinositol signaling system	4	3.0303	0.0429264	PIKFYVE, MTMR14, PIK3R2, PIP5K1C	67	97	8205	5.05001	0.999714	1	1
KEGG_PATHWAY	hsa05132:Salmonella infection	6	4.54545	0.0494161	TCF7L2, CYFIP1, TUBB2A, PLEKHM1, RAB9A, FOS	67	249	8205	2.95091	0.999919	1	1
KEGG_PATHWAY	hsa04066:HIF-1 signaling pathway	4	3.0303	0.0571546	FLT1, TFRC, INSR, PIK3R2	67	109	8205	4.49404	0.999982	1	1
KEGG_PATHWAY	hsa04611:Platelet activation	4	3.0303	0.0776716	TBXAS1, PIK3R2, PRKG1, MYLK3	67	124	8205	3.95041	1	1	1
KEGG_PATHWAY	hsa04923:Regulation of lipolysis in adipocytes	3	2.27273	0.0790354	INSR, PIK3R2, PRKG1	67	58	8205	6.33428	1	1	1
KEGG_PATHWAY	hsa04915:Estrogen signaling pathway	4	3.0303	0.0993294	KRT17, KRT13, PIK3R2, FOS	67	138	8205	3.54964	1	1	1
